# Supplementary material for: 4-Pheneth­oxy­aniline hemihydrate
Source: Acta Crystallogr Sect E Struct Rep Online. 2012 May 26;68(Pt 6):o1912. doi: 10.1107/S1600536812022994 (PMC3379468; doi:10.1107/S1600536812022994)
Supplement: Supplementary file 1 [file e-68-o1912-sup1.cif]

##############################################################################
#                                                                            #
# This CIF contains the data in a paper accepted for publication in          #
# Acta Crystallographica Section E. It conforms to the requirements of       #
# Notes for Authors for Acta Crystallographica Section E, and has been       #
# peer reviewed under the auspices of the IUCr Commission on Journals.       #
#                                                                            #
# Full details of the Crystallographic Information File format               #
# are given in the paper "The Crystallographic Information File (CIF):       #
# a New Standard Archive File for Crystallography" by S. R. Hall, F. H.      #
# Allen and I. D. Brown [Acta Cryst. (1991), A47, 655-685].                  #
#                                                                            #
# The current version of the core CIF dictionary is obtainable from          #
# ftp://ftp.iucr.org/pub/cif_core.dic.                                       #
#                                                                            #
# Software is freely available for graphical display of the structure(s)     #
# in this CIF. For information consult the CIF software page                 #
# http://www.iucr.org/resources/cif/software.                                #
#                                                                            #
# This file may be used for bona fide research purposes within the           #
# scientific community so long as proper attribution is given to the journal # 
# article from which it was obtained.                                        #
#                                                                            #
##############################################################################
data_I
_audit_creation_method     SHELXL-97
_chemical_name_systematic
;
4-Phenethoxyaniline hemihydrate
;
_chemical_name_common     ?
_chemical_formula_moiety     'C14 H15 N O, 0.5(H2 O)'
_chemical_formula_sum     'C14 H16 N O1.50'
_chemical_formula_iupac     'C14 H15 N O, 0.5H2 O'
_chemical_formula_weight     222.28
_chemical_melting_point     ?
_symmetry_cell_setting     orthorhombic
_symmetry_space_group_name_H-M     'P c c 2'
_symmetry_space_group_name_Hall     'P 2 -2c'
loop_
    _symmetry_equiv_pos_as_xyz
    'x, y, z'
    '-x, -y, z'
    'x, -y, z+1/2'
    '-x, y, z+1/2'
_cell_length_a     11.6046(8)
_cell_length_b     13.1937(10)
_cell_length_c     7.9114(6)
_cell_angle_alpha     90.00
_cell_angle_beta     90.00
_cell_angle_gamma     90.00
_cell_volume     1211.30(15)
_cell_formula_units_Z     4
_cell_measurement_reflns_used     2822
_cell_measurement_theta_min     3.09
_cell_measurement_theta_max     24.09
_cell_measurement_temperature     150(2)
_exptl_crystal_description     block
_exptl_crystal_colour     colourless
_exptl_crystal_size_max     0.37
_exptl_crystal_size_mid     0.26
_exptl_crystal_size_min     0.11
_exptl_crystal_density_diffrn     1.219
_exptl_crystal_density_meas     ?
_exptl_crystal_density_method     'not measured'
_exptl_crystal_F_000     476
_exptl_absorpt_coefficient_mu     0.079
_exptl_absorpt_correction_type     multi-scan
_exptl_absorpt_process_details     '(SADABS; Sheldrick, 2008)'
_exptl_absorpt_correction_T_min     0.9713
_exptl_absorpt_correction_T_max     0.9914
_exptl_special_details     ?
_diffrn_ambient_temperature     150(2)
_diffrn_radiation_type     MoK\a
_diffrn_radiation_wavelength     0.71073
_diffrn_radiation_source     'fine-focus sealed tube'
_diffrn_radiation_monochromator     graphite
_diffrn_measurement_device_type     'Bruker APEXII CCD'
_diffrn_measurement_method     '\w rotation with narrow frames'
_diffrn_detector_area_resol_mean     ?
_diffrn_reflns_number     11920
_diffrn_reflns_av_R_equivalents     0.0349
_diffrn_reflns_av_sigmaI/netI     0.0190
_diffrn_reflns_theta_min     1.54
_diffrn_reflns_theta_max     28.34
_diffrn_reflns_theta_full     28.34
_diffrn_measured_fraction_theta_max     0.997
_diffrn_measured_fraction_theta_full     0.997
_diffrn_reflns_limit_h_min     -15
_diffrn_reflns_limit_h_max     15
_diffrn_reflns_limit_k_min     -17
_diffrn_reflns_limit_k_max     17
_diffrn_reflns_limit_l_min     -10
_diffrn_reflns_limit_l_max     10
_refine_special_details
;
Refinement of <i>F</i>^2^ against ALL reflections. The weighted <i>R</i>-factor
<i>wR</i> and goodness of fit <i>S</i> are based on <i>F</i>^2^, conventional
<i>R</i>-factors <i>R</i> are based on <i>F</i>, with <i>F</i> set to zero for
negative <i>F</i>^2^. The threshold expression of <i>F</i>^2^ >
\s(<i>F</i>^2^) is used only for calculating <i>R</i>-factors(gt) <i>etc</i>.
and is not relevant to the choice of reflections for refinement.
<i>R</i>-factors based on <i>F</i>^2^ are statistically about twice as large
as those based on <i>F</i>, and <i>R</i>- factors based on ALL data will be
even larger.
Freidel equivalents merged since the data do not permit determination of
absolute configuration.
;
_reflns_number_total     1633
_reflns_number_gt     1443
_reflns_threshold_expression     I>2sigma(I)
_refine_ls_structure_factor_coef     Fsqd
_refine_ls_matrix_type     full
_refine_ls_R_factor_all     0.0487
_refine_ls_R_factor_gt     0.0414
_refine_ls_wR_factor_gt     0.1087
_refine_ls_wR_factor_ref     0.1149
_refine_ls_goodness_of_fit_ref     1.093
_refine_ls_restrained_S_all     1.099
_refine_ls_number_reflns     1633
_refine_ls_number_parameters     159
_refine_ls_number_restraints     6
_refine_ls_hydrogen_treatment     mixed
_refine_ls_weighting_scheme     calc
_refine_ls_weighting_details
         'calc w=1/[\s^2^(Fo^2^)+(0.0593P)^2^+0.2388P] where P=(Fo^2^+2Fc^2^)/3'
_atom_sites_solution_hydrogens     geom
_atom_sites_solution_primary     direct
_atom_sites_solution_secondary     difmap
_refine_ls_shift/su_max     0.000
_refine_ls_shift/su_mean     0.000
_refine_diff_density_max     0.198
_refine_diff_density_min     -0.313
_refine_ls_extinction_method     none
_refine_ls_extinction_coef     ?
loop_
    _atom_type_symbol
    _atom_type_description
    _atom_type_scat_dispersion_real
    _atom_type_scat_dispersion_imag
    _atom_type_scat_source
    'C' 'C' 0.0033 0.0000
                         'International Tables Vol C Tables 4.2.6.8 and 6.1.1.4'
    'H' 'H' 0.0000 0.0000
                         'International Tables Vol C Tables 4.2.6.8 and 6.1.1.4'
    'N' 'N' 0.0061 0.0000
                         'International Tables Vol C Tables 4.2.6.8 and 6.1.1.4'
    'O' 'O' 0.0106 0.0000
                         'International Tables Vol C Tables 4.2.6.8 and 6.1.1.4'
_computing_data_collection     'APEX2 (Bruker, 1998)'
_computing_cell_refinement     'SAINT (Bruker, 1998)'
_computing_data_reduction     'SAINT (Bruker, 1998)'
_computing_structure_solution     'SHELXS97 (Sheldrick, 2008)'
_computing_structure_refinement     'SHELXL97 (Sheldrick, 2008)'
_computing_molecular_graphics     'SHELXTL (Sheldrick, 2008)'
_computing_publication_material     'SHELXTL (Sheldrick, 2008)'
loop_
    _atom_site_type_symbol
    _atom_site_label
    _atom_site_fract_x
    _atom_site_fract_y
    _atom_site_fract_z
    _atom_site_U_iso_or_equiv
    _atom_site_adp_type
    _atom_site_calc_flag
    _atom_site_refinement_flags
    _atom_site_occupancy
    _atom_site_symmetry_multiplicity
    _atom_site_disorder_assembly
    _atom_site_disorder_group
    O O1 0.69069(13) 0.95389(11) 0.9053(2) 0.0359(4) Uani d . 1 1 A 1
    C C1 0.77654(19) 0.88571(15) 0.8679(3) 0.0300(4) Uani d . 1 1 A 1
    C C2 0.7603(2) 0.78822(16) 0.9316(3) 0.0335(5) Uani d . 1 1 A 1
    H H2 0.6926 0.7727 0.9940 0.040 Uiso calc R 1 1 A 1
    C C3 0.8422(2) 0.71407(16) 0.9041(3) 0.0371(5) Uani d . 1 1 A 1
    H H3 0.8301 0.6478 0.9477 0.044 Uiso calc R 1 1 A 1
    C C4 0.94237(19) 0.73527(16) 0.8132(3) 0.0367(5) Uani d . 1 1 A 1
    N N1 1.0264(2) 0.65890(16) 0.7857(5) 0.0583(8) Uani d D 1 1 A 1
    H H1B 1.091(2) 0.680(3) 0.766(5) 0.087 Uiso d D 1 1 B 1
    H H1A 1.024(3) 0.623(3) 0.872(4) 0.087 Uiso d D 1 1 C 1
    C C5 0.95608(19) 0.83219(15) 0.7463(4) 0.0350(5) Uani d . 1 1 A 1
    H H5 1.0226 0.8473 0.6810 0.042 Uiso calc R 1 1 A 1
    C C6 0.87417(18) 0.90678(15) 0.7735(3) 0.0321(5) Uani d . 1 1 A 1
    H H6 0.8850 0.9726 0.7273 0.039 Uiso calc R 1 1 A 1
    C C7 0.70920(19) 1.05805(15) 0.8599(3) 0.0313(5) Uani d . 1 1 A 1
    H H7A 0.7072 1.0661 0.7355 0.038 Uiso calc R 1 1 A 1
    H H7B 0.7851 1.0815 0.9016 0.038 Uiso calc R 1 1 A 1
    C C8 0.61305(18) 1.11875(16) 0.9413(3) 0.0340(5) Uani d . 1 1 A 1
    H H8A 0.5377 1.0935 0.9003 0.041 Uiso calc R 1 1 A 1
    H H8B 0.6156 1.1093 1.0654 0.041 Uiso calc R 1 1 A 1
    C C9 0.62423(18) 1.23026(15) 0.9003(3) 0.0290(4) Uani d . 1 1 A 1
    C C10 0.5572(2) 1.27416(17) 0.7746(3) 0.0354(5) Uani d . 1 1 A 1
    H H10 0.5018 1.2342 0.7165 0.042 Uiso calc R 1 1 A 1
    C C11 0.5704(2) 1.37604(18) 0.7328(3) 0.0421(6) Uani d . 1 1 A 1
    H H11 0.5251 1.4049 0.6451 0.051 Uiso calc R 1 1 A 1
    C C12 0.6490(2) 1.43509(18) 0.8186(4) 0.0423(6) Uani d . 1 1 A 1
    H H12 0.6577 1.5047 0.7905 0.051 Uiso calc R 1 1 A 1
    C C13 0.71508(19) 1.39267(18) 0.9455(4) 0.0408(6) Uani d . 1 1 A 1
    H H13 0.7687 1.4334 1.0055 0.049 Uiso calc R 1 1 A 1
    C C14 0.70341(19) 1.29072(18) 0.9856(3) 0.0346(5) Uani d . 1 1 A 1
    H H14 0.7499 1.2620 1.0720 0.042 Uiso calc R 1 1 A 1
    O O1W 1.0000 0.5000 0.5561(6) 0.0725(10) Uani d SD 1 2 D 1
    H H1W 1.005(5) 0.5538(8) 0.620(4) 0.109 Uiso d D 1 1 E 1
    C X1A 0.8586 0.8104 0.8394 0.040 Uiso d P 0.00 1 . 2
loop_
    _atom_site_aniso_label
    _atom_site_aniso_U_11
    _atom_site_aniso_U_22
    _atom_site_aniso_U_33
    _atom_site_aniso_U_12
    _atom_site_aniso_U_13
    _atom_site_aniso_U_23
    O1 0.0365(8) 0.0254(7) 0.0457(10) -0.0005(6) 0.0102(8) 0.0010(7)
    C1 0.0334(10) 0.0252(9) 0.0313(10) -0.0025(8) 0.0001(9) -0.0028(8)
    C2 0.0362(11) 0.0304(11) 0.0338(12) -0.0068(8) 0.0013(10) 0.0018(9)
    C3 0.0451(12) 0.0250(10) 0.0411(12) -0.0050(9) -0.0031(11) 0.0062(9)
    C4 0.0345(11) 0.0266(10) 0.0490(14) 0.0016(8) -0.0050(11) -0.0002(10)
    N1 0.0451(13) 0.0311(10) 0.099(2) 0.0077(9) 0.0094(15) 0.0114(13)
    C5 0.0325(10) 0.0277(10) 0.0448(13) -0.0040(8) 0.0026(10) -0.0010(10)
    C6 0.0359(11) 0.0228(9) 0.0377(11) -0.0032(8) 0.0038(10) -0.0001(9)
    C7 0.0354(10) 0.0251(9) 0.0334(11) 0.0000(8) 0.0044(9) 0.0000(8)
    C8 0.0325(10) 0.0294(10) 0.0400(13) 0.0011(8) 0.0055(10) -0.0002(9)
    C9 0.0282(9) 0.0291(9) 0.0296(10) 0.0041(8) 0.0058(8) -0.0020(9)
    C10 0.0358(11) 0.0363(11) 0.0340(12) 0.0072(9) -0.0064(10) -0.0084(9)
    C11 0.0477(14) 0.0405(12) 0.0382(13) 0.0155(11) -0.0042(11) 0.0002(11)
    C12 0.0456(13) 0.0281(10) 0.0532(16) 0.0072(9) 0.0074(12) 0.0018(11)
    C13 0.0329(11) 0.0350(11) 0.0546(16) -0.0039(9) -0.0013(11) -0.0069(11)
    C14 0.0298(10) 0.0376(11) 0.0364(12) 0.0005(9) -0.0043(9) 0.0003(10)
    O1W 0.083(2) 0.0438(14) 0.090(3) -0.004(2) 0.000 0.000
_geom_special_details
;
All e.s.d.'s (except the e.s.d. in the dihedral angle between two l.s. planes)
are estimated using the full covariance matrix. The cell e.s.d.'s are taken
into account individually in the estimation of e.s.d.'s in distances, angles
and torsion angles; correlations between e.s.d.'s in cell parameters are only
used when they are defined by crystal symmetry. An approximate (isotropic)
treatment of cell e.s.d.'s is used for estimating e.s.d.'s involving l.s.
planes.
;
loop_
    _geom_bond_atom_site_label_1
    _geom_bond_atom_site_label_2
    _geom_bond_site_symmetry_2
    _geom_bond_distance
    _geom_bond_publ_flag
    O1 C1 . 1.374(3) ?
    O1 C7 . 1.437(2) ?
    C1 C6 . 1.385(3) ?
    C1 C2 . 1.394(3) ?
    C2 C3 . 1.381(3) ?
    C2 H2 . 0.9500 ?
    C3 C4 . 1.396(3) ?
    C3 H3 . 0.9500 ?
    C4 C5 . 1.393(3) ?
    C4 N1 . 1.419(3) ?
    N1 H1B . 0.818(18) ?
    N1 H1A . 0.834(18) ?
    C5 C6 . 1.385(3) ?
    C5 H5 . 0.9500 ?
    C6 H6 . 0.9500 ?
    C7 C8 . 1.517(3) ?
    C7 H7A . 0.9900 ?
    C7 H7B . 0.9900 ?
    C8 C9 . 1.512(3) ?
    C8 H8A . 0.9900 ?
    C8 H8B . 0.9900 ?
    C9 C10 . 1.389(3) ?
    C9 C14 . 1.391(3) ?
    C10 C11 . 1.393(3) ?
    C10 H10 . 0.9500 ?
    C11 C12 . 1.378(4) ?
    C11 H11 . 0.9500 ?
    C12 C13 . 1.382(4) ?
    C12 H12 . 0.9500 ?
    C13 C14 . 1.389(3) ?
    C13 H13 . 0.9500 ?
    C14 H14 . 0.9500 ?
    O1W H1W . 0.873(19) ?
    X1A H14 3_574 2.6415 ?
    X1A C14 3_574 3.586(2) ?
loop_
    _geom_angle_atom_site_label_1
    _geom_angle_atom_site_label_2
    _geom_angle_atom_site_label_3
    _geom_angle_site_symmetry_1
    _geom_angle_site_symmetry_3
    _geom_angle
    _geom_angle_publ_flag
    C1 O1 C7 . . 117.64(17) ?
    O1 C1 C6 . . 125.28(18) ?
    O1 C1 C2 . . 115.34(19) ?
    C6 C1 C2 . . 119.4(2) ?
    C3 C2 C1 . . 120.2(2) ?
    C3 C2 H2 . . 119.9 ?
    C1 C2 H2 . . 119.9 ?
    C2 C3 C4 . . 120.8(2) ?
    C2 C3 H3 . . 119.6 ?
    C4 C3 H3 . . 119.6 ?
    C5 C4 C3 . . 118.4(2) ?
    C5 C4 N1 . . 121.0(2) ?
    C3 C4 N1 . . 120.6(2) ?
    C4 N1 H1B . . 115(3) ?
    C4 N1 H1A . . 104(3) ?
    H1B N1 H1A . . 112(3) ?
    C6 C5 C4 . . 121.0(2) ?
    C6 C5 H5 . . 119.5 ?
    C4 C5 H5 . . 119.5 ?
    C1 C6 C5 . . 120.2(2) ?
    C1 C6 H6 . . 119.9 ?
    C5 C6 H6 . . 119.9 ?
    O1 C7 C8 . . 106.79(17) ?
    O1 C7 H7A . . 110.4 ?
    C8 C7 H7A . . 110.4 ?
    O1 C7 H7B . . 110.4 ?
    C8 C7 H7B . . 110.4 ?
    H7A C7 H7B . . 108.6 ?
    C9 C8 C7 . . 111.07(17) ?
    C9 C8 H8A . . 109.4 ?
    C7 C8 H8A . . 109.4 ?
    C9 C8 H8B . . 109.4 ?
    C7 C8 H8B . . 109.4 ?
    H8A C8 H8B . . 108.0 ?
    C10 C9 C14 . . 118.5(2) ?
    C10 C9 C8 . . 120.7(2) ?
    C14 C9 C8 . . 120.7(2) ?
    C9 C10 C11 . . 120.8(2) ?
    C9 C10 H10 . . 119.6 ?
    C11 C10 H10 . . 119.6 ?
    C12 C11 C10 . . 120.1(2) ?
    C12 C11 H11 . . 120.0 ?
    C10 C11 H11 . . 120.0 ?
    C11 C12 C13 . . 119.7(2) ?
    C11 C12 H12 . . 120.1 ?
    C13 C12 H12 . . 120.1 ?
    C12 C13 C14 . . 120.3(2) ?
    C12 C13 H13 . . 119.9 ?
    C14 C13 H13 . . 119.9 ?
    C13 C14 C9 . . 120.6(2) ?
    C13 C14 H14 . . 119.7 ?
    C9 C14 H14 . . 119.7 ?
    H14 X1A C14 3_574 3_574 1.9 ?
loop_
    _geom_hbond_atom_site_label_D
    _geom_hbond_atom_site_label_H
    _geom_hbond_atom_site_label_A
    _geom_hbond_site_symmetry_A
    _geom_hbond_distance_DH
    _geom_hbond_distance_HA
    _geom_hbond_distance_DA
    _geom_hbond_angle_DHA
    _geom_hbond_publ_flag
    N1 H1A O1W 3_565 0.834(18) 2.196(19) 3.011(4) 166(4) y
    O1W H1W N1 . 0.873(19) 1.92(2) 2.791(4) 171(3) y
    C14 H14 Cg 3_576 0.95 2.64 3.586(3) 172.7 y
data_global
_journal_date_recd_electronic     2012-05-03
_journal_date_accepted     2012-05-19
_journal_name_full     'Acta Crystallographica, Section E'
_journal_year     2012
_journal_volume     68
_journal_issue      6
_journal_page_first     o1912
_journal_page_last     o1912
_journal_paper_category     QO
_journal_paper_doi     10.1107/S1600536812022994
_journal_coeditor_code     KP2413
_publ_contact_author_name     'Dr. Mrs. Humaira Masood Siddiqi'
_publ_contact_author_address
;
Department of Chemistry, Quaid-I-Azam University, Islamabad 45320, Pakistan
;
_publ_contact_author_email     humaira_siddiqi@yahoo.com
_publ_contact_author_fax      925190642241
_publ_contact_author_phone        .92E-306
_publ_section_title
;
4-Phenethoxyaniline hemihydrate
;
loop_
    _publ_author_name
    _publ_author_address
    'Akhter, Toheed'
;
Department of Chemistry, Quaid-I-Azam University, Islamabad 45320, Pakistan
;
    'Masood Siddiqi, Humaira'
;
Department of Chemistry, Quaid-I-Azam University, Islamabad 45320, Pakistan
;
    'Akhter, Zareen'
;
Department of Chemistry, Quaid-I-Azam University, Islamabad 45320, Pakistan
;
    'McKee, Vickie'
;
Chemistry Department
Loughborough University,
Loughborough LE11 3TU
England
;
