# Supplementary material for: 4-Pheneth­oxy­aniline hemihydrate
Source: Acta Crystallogr Sect E Struct Rep Online. 2012 May 26;68(Pt 6):o1912. doi: 10.1107/S1600536812022994 (PMC3379468; doi:10.1107/S1600536812022994)
Supplement: Supplementary file 2 [file e-68-o1912-Isup2.hkl]

# 
# h,k,l, Fc-squared, Fo-squared, sigma(Fo-squared) and status flag 
# 
data_I
_shelx_title ' pea in Pcc2' 
_shelx_refln_list_code          4 
_shelx_F_calc_maximum      166.81 
_exptl_crystal_F_000       476.00 
_reflns_d_resolution_high  0.7486 
 
loop_ 
 _symmetry_equiv_pos_as_xyz 
 'x, y, z' 
 '-x, -y, z' 
 'x, -y, z+1/2' 
 '-x, y, z+1/2' 
 
_cell_length_a    11.6046 
_cell_length_b    13.1937 
_cell_length_c     7.9114 
_cell_angle_alpha  90.000 
_cell_angle_beta   90.000 
_cell_angle_gamma  90.000 
 
_shelx_F_squared_multiplier     1.000 
 
loop_ 
 _refln_index_h 
 _refln_index_k 
 _refln_index_l 
 _refln_F_squared_calc 
 _refln_F_squared_meas 
 _refln_F_squared_sigma 
 _refln_observed_status 
   2   0   0      602.92      767.51      7.99 o 
   3   0   0     9485.49     8961.00     98.61 o 
   4   0   0      736.82      579.37      7.29 o 
   5   0   0        0.18       -0.48      0.50 o 
   6   0   0        6.81        3.22      0.81 o 
   7   0   0      711.25      659.22     10.91 o 
   8   0   0       36.15       33.41      2.11 o 
   9   0   0       51.23       36.97      5.85 o 
  10   0   0        3.06        0.48      1.33 o 
  11   0   0       91.04       77.90      5.06 o 
  12   0   0      424.20      426.51     13.84 o 
  13   0   0       64.22       70.49      5.27 o 
  14   0   0       22.50       24.47      3.75 o 
  15   0   0      130.30      138.35      7.81 o 
   0   1   0      458.61      499.99      8.78 o 
   2   1   0     3785.85     3367.30     25.40 o 
   3   1   0      197.40      141.96      1.76 o 
   4   1   0      219.19      184.02      2.29 o 
   5   1   0      725.46      677.45      6.05 o 
   6   1   0      158.89      157.01      2.51 o 
   7   1   0       29.09       38.18      1.80 o 
   8   1   0        0.44       -0.28      0.73 o 
   9   1   0       10.22        9.17      1.45 o 
  10   1   0      102.03       89.90      3.76 o 
  11   1   0      205.73      223.22      5.65 o 
  12   1   0      104.12      118.70      4.32 o 
  13   1   0       70.28       71.24      3.68 o 
  14   1   0       31.04       35.51      3.06 o 
  15   1   0        0.14        0.90      1.66 o 
   0   2   0     2294.32     2524.23     24.54 o 
   1   2   0      218.45      297.03      3.68 o 
   2   2   0     1173.99     1308.70     10.22 o 
   3   2   0      924.46      806.27      7.15 o 
   4   2   0       17.40       28.99      1.46 o 
   5   2   0      552.14      615.05      6.51 o 
   6   2   0      525.69      544.86      6.35 o 
   7   2   0      115.26      115.03      2.92 o 
   8   2   0       10.89       13.23      1.62 o 
   9   2   0      200.77      206.73      4.61 o 
  10   2   0      348.25      349.34      5.86 o 
  11   2   0        0.96       -0.38      1.27 o 
  12   2   0        7.91        7.33      1.62 o 
  13   2   0       12.07       10.28      2.92 o 
  14   2   0        4.80        8.20      1.99 o 
  15   2   0       25.00       24.58      6.06 o 
   0   3   0      636.28      721.14      7.92 o 
   1   3   0      131.97      104.99      1.82 o 
   2   3   0      136.70      100.33      1.49 o 
   3   3   0        1.92       -0.39      0.39 o 
   4   3   0       17.91       27.34      1.16 o 
   5   3   0     1360.61     1362.02     12.03 o 
   6   3   0       77.72       96.59      2.41 o 
   7   3   0     1258.96     1387.49     13.06 o 
   8   3   0      751.00      767.55      8.86 o 
   9   3   0       11.26       11.05      1.32 o 
  10   3   0       45.61       48.38      2.41 o 
  11   3   0       11.23       11.60      1.79 o 
  12   3   0        0.57        1.13      1.25 o 
  13   3   0        0.00        0.52      1.35 o 
  14   3   0       28.02       23.33      3.23 o 
  15   3   0       11.77       10.45      2.62 o 
   0   4   0       20.25       28.47      1.21 o 
   1   4   0        0.67        5.79      0.77 o 
   2   4   0       36.99       56.36      1.80 o 
   3   4   0      121.79      100.80      1.66 o 
   4   4   0        1.05        1.60      0.67 o 
   5   4   0      298.36      353.84      4.73 o 
   6   4   0      183.41      159.88      3.22 o 
   7   4   0        9.45        8.36      1.08 o 
   8   4   0       79.50       83.36      2.67 o 
   9   4   0        6.22        7.94      1.28 o 
  10   4   0       37.23       33.15      2.10 o 
  11   4   0       23.36       23.74      2.02 o 
  12   4   0       20.70       17.25      2.42 o 
  13   4   0       53.37       61.95      4.35 o 
  14   4   0        0.16       -0.64      1.63 o 
  15   4   0        3.69        3.28      2.00 o 
   0   5   0     1563.41     1429.71     23.96 o 
   1   5   0      786.96      702.73      6.04 o 
   2   5   0       65.50       45.38      1.61 o 
   3   5   0      201.25      273.45      3.83 o 
   4   5   0      101.23      142.57      2.44 o 
   5   5   0       23.20       20.20      1.22 o 
   6   5   0       94.08       94.98      2.51 o 
   7   5   0      114.26      125.72      3.09 o 
   8   5   0        0.08       -0.73      0.73 o 
   9   5   0       10.63       16.57      1.59 o 
  10   5   0       20.78       24.06      1.93 o 
  11   5   0       18.96       15.67      1.76 o 
  12   5   0       27.35       18.96      2.76 o 
  13   5   0       40.39       41.04      4.50 o 
  14   5   0        2.51        3.83      2.35 o 
   0   6   0     2098.39     2391.15     24.24 o 
   1   6   0     2044.25     1962.47     14.46 o 
   2   6   0     1710.07     1701.16     12.89 o 
   3   6   0      153.70      145.09      2.37 o 
   4   6   0      552.61      597.30      5.85 o 
   5   6   0      355.60      340.02      3.99 o 
   6   6   0      123.61      111.60      2.79 o 
   7   6   0        8.46       12.52      1.32 o 
   8   6   0        2.32        1.77      0.92 o 
   9   6   0        4.38        5.57      1.25 o 
  10   6   0        0.09        1.48      1.10 o 
  11   6   0        6.04        3.38      1.53 o 
  12   6   0       41.51       41.39      3.06 o 
  13   6   0       21.50       10.93      2.42 o 
  14   6   0       43.81       42.48      4.08 o 
   0   7   0       93.49       81.05      2.61 o 
   1   7   0       36.38       21.85      1.08 o 
   2   7   0        4.20       10.85      0.85 o 
   3   7   0      165.65      153.92      2.60 o 
   4   7   0      319.14      330.15      4.13 o 
   5   7   0        1.75        1.05      0.57 o 
   6   7   0        0.55        0.49      0.77 o 
   7   7   0       94.56      101.15      3.63 o 
   8   7   0      160.61      164.08      3.94 o 
   9   7   0       53.14       51.29      2.95 o 
  10   7   0       71.40       70.93      4.34 o 
  11   7   0        0.33       -0.86      1.22 o 
  12   7   0        0.00       -0.22      1.22 o 
  13   7   0        0.30        1.88      1.83 o 
  14   7   0        6.34        2.74      2.24 o 
   0   8   0       60.88       65.89      2.58 o 
   1   8   0       14.25       17.66      1.09 o 
   2   8   0      597.27      576.79      6.07 o 
   3   8   0      138.91      152.89      2.76 o 
   4   8   0        3.42        6.93      1.23 o 
   5   8   0      717.11      697.87      7.06 o 
   6   8   0      239.90      242.68      4.42 o 
   7   8   0       22.73       20.19      2.03 o 
   8   8   0       46.49       41.21      2.74 o 
   9   8   0        1.00        1.41      1.24 o 
  10   8   0        0.13        0.86      1.25 o 
  11   8   0        6.96        5.63      1.71 o 
  12   8   0        0.31       -0.15      1.39 o 
  13   8   0        7.44        9.62      2.21 o 
   0   9   0      345.49      360.77      6.60 o 
   1   9   0        9.38        6.43      0.88 o 
   2   9   0        2.17        1.72      0.70 o 
   3   9   0      110.55      119.84      2.58 o 
   4   9   0      230.86      224.98      3.63 o 
   5   9   0      726.58      709.65     10.41 o 
   6   9   0       20.03       18.77      1.97 o 
   7   9   0      904.10      950.13     12.95 o 
   8   9   0     1028.42      955.39     13.38 o 
   9   9   0      120.01      112.80      4.38 o 
  10   9   0        5.44        9.24      1.84 o 
  11   9   0        0.63        0.78      1.42 o 
  12   9   0        3.92        2.96      1.76 o 
  13   9   0        4.38        4.83      2.12 o 
   0  10   0        0.17        1.53      0.94 o 
   1  10   0        1.23        0.64      0.78 o 
   2  10   0      109.05      109.36      2.58 o 
   3  10   0      469.26      479.95      7.55 o 
   4  10   0        5.40        2.48      1.08 o 
   5  10   0       29.88       31.38      2.36 o 
   6  10   0       74.84       76.88      3.45 o 
   7  10   0       43.32       52.34      3.11 o 
   8  10   0      172.42      173.48      5.61 o 
   9  10   0        6.57        7.18      1.81 o 
  10  10   0        5.28        4.53      2.00 o 
  11  10   0        1.30       -0.59      1.55 o 
  12  10   0        3.04        4.29      1.96 o 
   0  11   0        0.00        2.15      1.19 o 
   1  11   0      119.27      110.94      3.33 o 
   2  11   0      288.90      280.27      4.49 o 
   3  11   0      397.69      411.58      6.46 o 
   4  11   0       28.56       30.38      2.34 o 
   5  11   0        3.36        2.11      1.21 o 
   6  11   0       19.63       16.85      2.06 o 
   7  11   0        8.91        7.39      1.68 o 
   8  11   0       36.56       42.23      3.09 o 
   9  11   0       18.93       18.04      2.41 o 
  10  11   0      161.81      190.11      6.18 o 
  11  11   0        2.60        7.56      2.10 o 
  12  11   0        2.30        1.99      1.96 o 
   0  12   0      196.52      174.65      5.08 o 
   1  12   0      488.37      483.04      6.35 o 
   2  12   0      678.26      677.70      8.95 o 
   3  12   0        9.64       10.84      1.52 o 
   4  12   0        0.57        0.54      1.10 o 
   5  12   0       11.66       13.24      2.27 o 
   6  12   0       27.98       29.90      2.73 o 
   7  12   0       56.19       47.90      3.26 o 
   8  12   0       24.80       20.68      2.86 o 
   9  12   0        0.37       -1.10      1.45 o 
  10  12   0       42.19       40.06      3.54 o 
  11  12   0        0.91       -0.23      1.84 o 
   0  13   0      256.07      260.05     14.64 o 
   1  13   0       24.53       21.63      2.22 o 
   2  13   0       10.22       10.75      1.56 o 
   3  13   0       32.87       38.33      2.70 o 
   4  13   0       29.07       32.60      5.19 o 
   5  13   0       24.92       20.15      2.73 o 
   6  13   0        9.68        7.79      1.87 o 
   7  13   0       11.72       13.30      2.18 o 
   8  13   0        8.54       10.70      2.23 o 
   9  13   0       21.38       25.94      3.05 o 
  10  13   0        1.37        0.46      1.89 o 
   0  14   0        9.10        6.89      2.35 o 
   1  14   0        1.31       -1.17      1.19 o 
   2  14   0        0.93        0.73      1.60 o 
   3  14   0        3.88        2.65      1.52 o 
   4  14   0        0.24        1.10      1.45 o 
   5  14   0        8.10        5.28      1.75 o 
   6  14   0       25.55       29.78      2.90 o 
   7  14   0       10.31       17.21      2.52 o 
   8  14   0        4.24        9.36      2.27 o 
   9  14   0        3.55        4.00      2.42 o 
   0  15   0       36.40       40.67      4.39 o 
   1  15   0        1.86        1.97      1.53 o 
   2  15   0        0.00       -0.35      1.55 o 
   3  15   0        2.13        3.36      1.99 o 
   4  15   0       92.36       81.80      4.86 o 
   5  15   0        4.03        6.87      2.02 o 
   6  15   0       31.31       41.19      3.52 o 
   7  15   0        4.07        3.96      1.92 o 
   8  15   0       22.65       26.08      3.77 o 
   0  16   0       17.51       19.53      3.57 o 
   1  16   0       72.05       70.02      7.22 o 
   2  16   0        3.43        1.97      1.96 o 
   3  16   0       37.03       35.03      4.54 o 
   4  16   0        0.00       -0.55      1.93 o 
   5  16   0        2.29        7.48      2.49 o 
   6  16   0        1.68        1.20      2.82 o 
   0  17   0        7.92       13.60      3.56 o 
   1  17   0        8.09        7.92      2.59 o 
   2  17   0       30.01       36.51      3.83 o 
   3  17   0       12.22       12.08      4.04 o 
   4  17   0        0.28       -1.06      2.61 o 
   1   1   1      127.17      119.25      0.99 o 
   2   1   1    11326.05    10917.62     81.27 o 
   3   1   1      892.01      889.12      4.89 o 
   4   1   1      907.18      941.22      5.33 o 
   5   1   1       51.62       50.20      0.96 o 
   6   1   1      114.68      129.49      1.66 o 
   7   1   1       31.86       30.06      0.93 o 
   8   1   1      119.79      126.41      1.84 o 
   9   1   1       19.59       19.00      1.10 o 
  10   1   1      144.99      141.01      3.14 o 
  11   1   1      272.61      283.44      4.76 o 
  12   1   1      218.61      232.10      4.23 o 
  13   1   1       39.92       36.70      2.29 o 
  14   1   1       52.75       52.42      2.47 o 
  15   1   1        5.49        5.27      1.50 o 
   1   2   1     3620.36     3668.20     18.73 o 
   2   2   1       66.50       60.20      0.77 o 
   3   2   1     3203.49     3157.60     15.06 o 
   4   2   1      938.51      953.78      5.65 o 
   5   2   1      853.96      891.66      5.33 o 
   6   2   1      199.21      194.31      2.25 o 
   7   2   1      154.36      154.98      2.13 o 
   8   2   1       17.39       15.25      0.96 o 
   9   2   1       85.14       79.64      2.00 o 
  10   2   1      475.91      482.95      5.05 o 
  11   2   1        1.66        1.01      0.84 o 
  12   2   1       22.21       23.44      1.69 o 
  13   2   1       17.93       17.52      1.62 o 
  14   2   1        2.36        2.75      1.23 o 
  15   2   1       12.00       13.05      1.86 o 
   1   3   1      471.33      457.01      3.00 o 
   2   3   1      246.28      246.59      2.02 o 
   3   3   1        2.24        3.01      0.34 o 
   4   3   1      384.58      414.62      3.12 o 
   5   3   1      186.33      204.59      2.10 o 
   6   3   1      178.98      190.32      2.13 o 
   7   3   1       95.82       93.46      1.92 o 
   8   3   1      197.12      191.38      2.79 o 
   9   3   1       39.31       41.99      1.52 o 
  10   3   1      139.21      135.67      3.07 o 
  11   3   1       70.74       78.71      2.49 o 
  12   3   1        2.69        2.00      0.92 o 
  13   3   1        3.59        2.43      1.20 o 
  14   3   1       21.10       21.15      1.98 o 
  15   3   1       27.14       26.49      2.43 o 
   1   4   1      304.70      308.48      2.79 o 
   2   4   1       14.55       13.48      0.55 o 
   3   4   1      159.13      171.89      1.63 o 
   4   4   1       10.61        8.63      0.65 o 
   5   4   1     2155.85     2321.00     12.62 o 
   6   4   1       37.90       35.14      1.13 o 
   7   4   1      118.03      106.37      1.96 o 
   8   4   1      126.35      114.81      2.73 o 
   9   4   1        0.10        0.61      0.61 o 
  10   4   1        3.33        3.72      0.80 o 
  11   4   1       17.93       17.76      1.28 o 
  12   4   1       22.18       19.78      1.85 o 
  13   4   1        0.20        0.33      1.04 o 
  14   4   1        5.83        1.57      1.30 o 
  15   4   1        0.54        0.61      1.42 o 
   1   5   1       25.15       25.53      0.88 o 
   2   5   1      500.05      514.35      3.74 o 
   3   5   1      103.92      115.22      1.35 o 
   4   5   1      173.01      188.32      1.87 o 
   5   5   1       47.76       46.61      1.23 o 
   6   5   1       13.11       18.72      0.93 o 
   7   5   1       68.50       68.34      1.66 o 
   8   5   1      101.27      111.86      2.17 o 
   9   5   1       21.76       21.06      1.23 o 
  10   5   1       54.32       51.96      2.32 o 
  11   5   1        1.20        0.07      0.80 o 
  12   5   1       44.94       44.04      2.74 o 
  13   5   1       48.18       46.08      3.06 o 
  14   5   1        0.16        0.13      1.28 o 
   1   6   1      286.95      304.44      2.66 o 
   2   6   1     1118.29     1171.78      6.70 o 
   3   6   1       27.91       26.80      0.77 o 
   4   6   1      165.66      173.27      1.89 o 
   5   6   1       55.46       45.76      1.00 o 
   6   6   1       24.90       27.51      1.20 o 
   7   6   1        8.00        9.10      0.83 o 
   8   6   1       87.34       93.33      2.26 o 
   9   6   1       28.86       30.95      1.58 o 
  10   6   1       31.26       32.92      1.71 o 
  11   6   1        9.36        9.67      1.21 o 
  12   6   1       21.15       20.20      1.70 o 
  13   6   1       36.56       36.10      2.60 o 
  14   6   1        6.95        4.14      1.48 o 
   1   7   1      224.13      239.14      2.43 o 
   2   7   1     1314.03     1443.06     11.26 o 
   3   7   1       64.16       64.98      1.42 o 
   4   7   1       79.77       81.46      1.38 o 
   5   7   1       70.49       66.71      1.45 o 
   6   7   1       49.52       47.99      1.88 o 
   7   7   1       25.30       24.68      1.46 o 
   8   7   1       69.57       74.38      2.15 o 
   9   7   1       28.07       22.61      1.51 o 
  10   7   1       60.53       51.08      2.22 o 
  11   7   1       28.44       24.77      1.84 o 
  12   7   1        2.76        2.56      1.12 o 
  13   7   1        0.99       -0.43      1.26 o 
  14   7   1       14.52       14.01      2.10 o 
   1   8   1       26.60       29.28      0.92 o 
   2   8   1       23.77       27.26      0.91 o 
   3   8   1      553.29      535.60      4.33 o 
   4   8   1      387.53      384.93      3.33 o 
   5   8   1      206.61      200.73      2.53 o 
   6   8   1      423.74      401.88      4.65 o 
   7   8   1      256.38      253.67      3.74 o 
   8   8   1      109.71       99.73      2.48 o 
   9   8   1        9.44        8.95      1.17 o 
  10   8   1       28.28       25.19      1.78 o 
  11   8   1        2.87        2.81      1.07 o 
  12   8   1       11.41       10.08      1.43 o 
  13   8   1       17.41       15.07      2.64 o 
   1   9   1       18.52       23.13      0.92 o 
   2   9   1       40.15       39.70      1.12 o 
   3   9   1      105.11      102.70      1.98 o 
   4   9   1      259.98      269.93      3.13 o 
   5   9   1        4.29        3.77      0.78 o 
   6   9   1       67.05       70.01      2.98 o 
   7   9   1       90.04       86.99      2.35 o 
   8   9   1       10.96       15.36      1.45 o 
   9   9   1      111.19      125.67      3.25 o 
  10   9   1       23.32       20.71      1.75 o 
  11   9   1        7.84        8.64      1.44 o 
  12   9   1        8.42        9.34      1.64 o 
  13   9   1        7.75       11.44      1.86 o 
   1  10   1       11.85       12.76      0.89 o 
   2  10   1      110.49      117.77      2.08 o 
   3  10   1      639.58      630.66      5.69 o 
   4  10   1      300.46      295.74      3.41 o 
   5  10   1      266.25      272.23      3.87 o 
   6  10   1      426.27      423.62      5.62 o 
   7  10   1       16.89       16.35      1.46 o 
   8  10   1       47.76       52.61      2.44 o 
   9  10   1      143.68      153.71      4.20 o 
  10  10   1       70.52       61.15      2.64 o 
  11  10   1        6.56        9.44      1.60 o 
  12  10   1        5.98        4.35      1.51 o 
   1  11   1      120.28      129.59      2.25 o 
   2  11   1       75.70       69.29      1.75 o 
   3  11   1      119.65      119.01      2.22 o 
   4  11   1       55.53       52.28      1.83 o 
   5  11   1       41.81       42.09      1.95 o 
   6  11   1       26.45       28.67      1.74 o 
   7  11   1        0.03       -0.22      0.83 o 
   8  11   1       77.43       77.52      2.77 o 
   9  11   1       92.98       96.14      3.17 o 
  10  11   1       38.65       38.53      2.53 o 
  11  11   1       46.27       44.09      2.79 o 
  12  11   1        2.60        1.22      1.87 o 
   1  12   1       98.03      100.73      2.28 o 
   2  12   1       91.90       98.08      2.13 o 
   3  12   1       14.43       14.86      1.17 o 
   4  12   1       24.58       27.96      1.75 o 
   5  12   1        3.77        2.51      0.97 o 
   6  12   1        1.66        0.44      0.92 o 
   7  12   1       32.20       33.29      2.02 o 
   8  12   1       44.89       49.99      2.67 o 
   9  12   1        3.87        2.07      1.27 o 
  10  12   1       27.84       30.00      2.40 o 
  11  12   1       18.12       18.38      2.14 o 
   1  13   1       41.14       42.83      1.74 o 
   2  13   1       30.19       25.41      1.53 o 
   3  13   1       89.73       83.67      2.69 o 
   4  13   1       32.73       34.16      1.92 o 
   5  13   1        6.09        5.46      1.16 o 
   6  13   1        3.52        2.29      1.06 o 
   7  13   1        0.60        0.35      1.15 o 
   8  13   1        0.24        1.11      1.25 o 
   9  13   1        8.60        9.39      1.70 o 
  10  13   1        9.66       11.11      1.90 o 
   1  14   1       23.53       21.97      1.62 o 
   2  14   1       48.11       50.57      2.07 o 
   3  14   1       17.14       10.73      1.63 o 
   4  14   1       12.96       12.74      2.08 o 
   5  14   1        3.65        3.70      1.24 o 
   6  14   1       26.32       28.16      2.26 o 
   7  14   1        5.22        7.72      1.57 o 
   8  14   1       42.75       55.09      3.03 o 
   9  14   1       18.73       26.70      2.43 o 
   1  15   1        9.55       12.80      1.66 o 
   2  15   1        5.88        4.97      1.43 o 
   3  15   1        3.44        4.37      1.43 o 
   4  15   1       17.98       20.47      2.16 o 
   5  15   1       24.93       25.20      2.41 o 
   6  15   1       21.44       24.71      2.80 o 
   7  15   1       30.36       40.18      2.75 o 
   1  16   1        5.15        4.29      1.42 o 
   2  16   1        8.85        6.63      1.89 o 
   3  16   1       21.54       24.94      2.58 o 
   4  16   1        0.65        1.17      1.58 o 
   5  16   1        7.34       11.80      2.12 o 
   6  16   1       24.22       26.03      3.19 o 
   1  17   1       30.90       29.32      3.19 o 
   2  17   1        6.12        4.54      1.88 o 
   3  17   1        2.52        3.63      1.89 o 
   0   0   2    27824.34    26265.52    238.44 o 
   1   0   2     1376.55     1430.37     11.20 o 
   2   0   2    14009.47    13599.51     96.29 o 
   3   0   2     1374.73     1404.33     10.46 o 
   4   0   2      187.54      149.08      2.31 o 
   5   0   2      168.52      150.75      2.44 o 
   6   0   2       40.37       45.57      1.47 o 
   7   0   2       17.60       15.09      1.23 o 
   8   0   2      135.59      137.34      2.80 o 
   9   0   2      268.37      259.53      5.29 o 
  10   0   2      411.70      413.26     11.71 o 
  11   0   2       59.81       65.54      3.50 o 
  12   0   2      131.58      134.42      7.91 o 
  13   0   2      323.98      340.88      7.71 o 
  14   0   2        5.54        4.07      1.74 o 
  15   0   2       37.96       50.55      4.44 o 
   0   1   2     2485.66     2391.51     16.25 o 
   1   1   2     2404.78     2271.36     11.01 o 
   2   1   2      691.91      758.90      4.56 o 
   3   1   2      251.57      275.23      2.34 o 
   4   1   2      477.89      416.11      3.03 o 
   5   1   2      337.61      386.31      3.04 o 
   6   1   2       16.96       20.70      0.81 o 
   7   1   2      157.60      139.63      1.88 o 
   8   1   2       29.25       27.28      1.00 o 
   9   1   2       27.92       27.61      1.27 o 
  10   1   2      148.24      151.10      3.90 o 
  11   1   2       56.05       52.02      2.07 o 
  12   1   2       45.80       42.07      2.20 o 
  13   1   2       66.12       75.39      3.39 o 
  14   1   2        3.65        2.24      1.23 o 
  15   1   2        6.63        6.80      1.61 o 
   0   2   2      478.42      422.67      4.28 o 
   1   2   2     1324.90     1174.76      6.47 o 
   2   2   2     5084.90     4774.87     23.28 o 
   3   2   2      384.79      398.12      2.81 o 
   4   2   2      510.71      494.56      3.56 o 
   5   2   2     1140.45     1137.90      7.28 o 
   6   2   2       62.56       78.70      1.42 o 
   7   2   2       40.07       41.49      1.70 o 
   8   2   2      287.91      287.61      3.43 o 
   9   2   2       42.11       40.80      1.76 o 
  10   2   2      141.43      138.68      2.60 o 
  11   2   2        6.41        5.37      1.02 o 
  12   2   2        3.89        4.48      1.04 o 
  13   2   2       19.50       19.24      1.82 o 
  14   2   2        3.84        1.91      1.28 o 
  15   2   2        3.00        2.75      1.40 o 
   0   3   2      832.98      713.20      6.88 o 
   1   3   2      773.97      726.57      4.44 o 
   2   3   2     1171.08     1068.12      5.87 o 
   3   3   2      398.99      362.17      2.65 o 
   4   3   2      192.09      175.03      2.13 o 
   5   3   2     1008.02     1071.23      6.37 o 
   6   3   2      448.39      460.33      3.60 o 
   7   3   2      445.14      496.40      3.94 o 
   8   3   2      247.51      254.43      3.44 o 
   9   3   2      124.34      132.30      2.44 o 
  10   3   2       14.66       15.67      1.15 o 
  11   3   2       14.13       14.28      1.43 o 
  12   3   2       27.01       25.97      2.47 o 
  13   3   2        2.90        2.64      1.17 o 
  14   3   2        2.26        1.18      1.27 o 
   0   4   2      692.00      688.56      6.39 o 
   1   4   2      831.43      756.50      4.49 o 
   2   4   2       27.90       30.44      0.78 o 
   3   4   2       78.55       74.08      1.29 o 
   4   4   2      370.19      380.02      2.93 o 
   5   4   2      135.82      137.61      1.67 o 
   6   4   2       73.24       79.17      1.32 o 
   7   4   2      108.41      107.01      1.98 o 
   8   4   2      107.19      111.60      2.77 o 
   9   4   2      117.35      125.02      2.41 o 
  10   4   2       57.52       53.15      2.08 o 
  11   4   2       33.18       27.94      1.64 o 
  12   4   2        3.99        3.38      1.14 o 
  13   4   2        7.38        5.02      1.34 o 
  14   4   2        0.80        1.14      1.26 o 
   0   5   2      231.68      269.91      3.22 o 
   1   5   2       97.96      115.63      1.36 o 
   2   5   2      199.35      209.84      2.15 o 
   3   5   2      816.26      858.65      5.65 o 
   4   5   2       54.63       56.04      1.26 o 
   5   5   2      168.20      162.15      1.94 o 
   6   5   2       73.92       80.44      1.60 o 
   7   5   2        0.41        0.56      0.52 o 
   8   5   2       56.93       56.89      2.26 o 
   9   5   2       44.32       41.58      1.73 o 
  10   5   2       30.08       29.29      1.61 o 
  11   5   2       37.94       38.36      2.08 o 
  12   5   2        6.31        5.43      1.28 o 
  13   5   2        6.42        6.82      1.45 o 
  14   5   2        1.47        0.58      1.32 o 
   0   6   2     1734.80     1893.66     14.14 o 
   1   6   2       86.33       91.66      1.29 o 
   2   6   2       94.18       96.28      1.51 o 
   3   6   2      417.33      418.92      3.58 o 
   4   6   2      179.29      196.04      2.34 o 
   5   6   2       39.48       40.22      1.23 o 
   6   6   2        0.67        0.11      0.47 o 
   7   6   2        7.74        7.99      0.90 o 
   8   6   2        4.92        5.51      0.87 o 
   9   6   2       75.53       76.12      2.25 o 
  10   6   2        1.86        1.83      0.84 o 
  11   6   2        4.96        5.55      1.09 o 
  12   6   2       37.81       31.05      2.72 o 
  13   6   2       10.06        9.84      1.69 o 
  14   6   2       24.15       23.04      2.95 o 
   0   7   2       11.67       11.04      0.86 o 
   1   7   2       29.30       32.37      0.87 o 
   2   7   2      183.82      190.22      2.30 o 
   3   7   2      120.70      118.13      1.82 o 
   4   7   2      123.72      129.04      1.94 o 
   5   7   2      102.68       98.07      1.74 o 
   6   7   2       51.23       53.53      1.70 o 
   7   7   2      176.42      170.23      3.25 o 
   8   7   2       13.74       13.30      1.14 o 
   9   7   2       11.12       14.62      1.30 o 
  10   7   2      119.46      105.56      2.78 o 
  11   7   2        3.36        1.06      1.03 o 
  12   7   2       22.07       29.20      2.22 o 
  13   7   2        2.63        2.57      1.55 o 
   0   8   2       70.70       66.36      1.94 o 
   1   8   2       41.30       43.84      1.22 o 
   2   8   2       61.81       59.78      1.40 o 
   3   8   2      309.23      307.35      3.22 o 
   4   8   2       35.47       41.52      1.27 o 
   5   8   2      224.67      213.59      2.79 o 
   6   8   2      180.18      190.13      3.14 o 
   7   8   2      168.89      175.09      3.19 o 
   8   8   2      128.30      127.97      2.83 o 
   9   8   2       43.71       43.71      1.95 o 
  10   8   2        3.62        3.78      1.12 o 
  11   8   2        7.20        9.09      1.45 o 
  12   8   2       20.53       25.46      2.16 o 
  13   8   2        5.96        4.56      1.65 o 
   0   9   2        7.29        6.85      0.88 o 
   1   9   2      131.21      129.36      2.04 o 
   2   9   2      231.86      229.10      2.84 o 
   3   9   2       39.72       39.18      1.95 o 
   4   9   2       22.60       22.26      1.06 o 
   5   9   2      823.16      840.95      7.46 o 
   6   9   2      324.82      316.69      4.26 o 
   7   9   2      394.82      388.37      4.96 o 
   8   9   2      364.52      369.57      5.43 o 
   9   9   2       82.54       94.04      3.20 o 
  10   9   2       75.48       72.70      3.00 o 
  11   9   2       10.94        9.91      1.89 o 
  12   9   2        0.25       -0.04      1.23 o 
   0  10   2      367.78      334.79      6.12 o 
   1  10   2       38.12       37.16      1.45 o 
   2  10   2       41.48       40.29      1.71 o 
   3  10   2      606.63      597.72      5.25 o 
   4  10   2      193.08      198.03      2.83 o 
   5  10   2       58.84       64.30      2.01 o 
   6  10   2       68.04       63.75      2.10 o 
   7  10   2        2.78        2.11      0.94 o 
   8  10   2       69.48       60.35      2.65 o 
   9  10   2       36.28       30.93      2.25 o 
  10  10   2       13.99       14.64      1.78 o 
  11  10   2        5.56        3.61      1.37 o 
  12  10   2        7.35        6.41      1.66 o 
   0  11   2      617.27      582.72      8.91 o 
   1  11   2      149.34      148.21      2.59 o 
   2  11   2      236.54      221.41      3.05 o 
   3  11   2      174.30      176.74      2.92 o 
   4  11   2        0.84        0.13      0.65 o 
   5  11   2       14.67       13.35      1.81 o 
   6  11   2       14.85       10.34      1.35 o 
   7  11   2       16.33       18.36      1.74 o 
   8  11   2        1.85       -0.45      1.08 o 
   9  11   2       21.79       23.40      2.06 o 
  10  11   2       58.68       67.00      3.11 o 
  11  11   2        3.71       -0.01      1.29 o 
   0  12   2      626.05      589.45      8.26 o 
   1  12   2       90.61       88.54      2.20 o 
   2  12   2      209.84      197.94      3.19 o 
   3  12   2       69.74       66.65      2.55 o 
   4  12   2       14.25       14.89      1.39 o 
   5  12   2       24.61       26.53      1.90 o 
   6  12   2        6.23        4.39      1.19 o 
   7  12   2       10.42       10.21      1.52 o 
   8  12   2        5.76        5.82      1.41 o 
   9  12   2       51.63       63.39      3.08 o 
  10  12   2        9.15        6.29      1.62 o 
   0  13   2      128.99      122.95      3.73 o 
   1  13   2        2.64        0.54      0.76 o 
   2  13   2        5.24        2.81      0.88 o 
   3  13   2        7.78        3.55      1.21 o 
   4  13   2       23.85       19.48      1.92 o 
   5  13   2        3.65        2.90      1.17 o 
   6  13   2        0.65        0.70      1.14 o 
   7  13   2       10.43       12.22      1.89 o 
   8  13   2       32.61       44.72      2.69 o 
   9  13   2        6.51        5.11      1.52 o 
  10  13   2        9.18       12.20      1.93 o 
   0  14   2        7.49        9.50      1.86 o 
   1  14   2       66.26       67.80      2.32 o 
   2  14   2        1.25        1.47      1.02 o 
   3  14   2       21.08       21.73      2.49 o 
   4  14   2       23.19       25.21      2.21 o 
   5  14   2        1.71        0.59      1.29 o 
   6  14   2        4.51        3.88      1.50 o 
   7  14   2        0.72        2.09      1.34 o 
   8  14   2        4.32        3.52      1.49 o 
   0  15   2        3.60        2.08      1.72 o 
   1  15   2       20.59       21.26      2.34 o 
   2  15   2       13.85       21.09      2.28 o 
   3  15   2        7.41        7.36      1.62 o 
   4  15   2       81.81       98.58      3.81 o 
   5  15   2        4.20        2.17      1.44 o 
   6  15   2       15.04       12.11      2.01 o 
   7  15   2       14.59       17.36      2.29 o 
   0  16   2        4.67        5.38      2.23 o 
   1  16   2       51.55       57.22      3.41 o 
   2  16   2       56.61       74.14      4.80 o 
   3  16   2       18.47       12.99      2.45 o 
   4  16   2        0.66        1.56      1.59 o 
   5  16   2        6.09        9.39      2.17 o 
   0  17   2       65.35       76.23      5.11 o 
   1  17   2       18.06       21.79      3.19 o 
   2  17   2       17.42        7.23      2.26 o 
   1   1   3      437.13      428.93      2.92 o 
   2   1   3      160.67      166.80      1.63 o 
   3   1   3      246.22      257.90      2.24 o 
   4   1   3     1058.25     1110.42      6.51 o 
   5   1   3      191.81      190.26      2.09 o 
   6   1   3      142.84      141.41      1.88 o 
   7   1   3       68.25       61.30      1.36 o 
   8   1   3       67.52       73.23      1.55 o 
   9   1   3       59.79       56.91      1.70 o 
  10   1   3      184.76      174.82      3.37 o 
  11   1   3      200.93      216.77      4.41 o 
  12   1   3       52.71       53.02      2.28 o 
  13   1   3       55.70       51.30      2.80 o 
  14   1   3       38.30       41.47      2.57 o 
   1   2   3       27.50       27.03      0.73 o 
   2   2   3       82.91       74.07      1.17 o 
   3   2   3     3442.93     3549.26     18.97 o 
   4   2   3      281.07      290.64      2.56 o 
   5   2   3       77.89       61.63      1.18 o 
   6   2   3      506.11      517.92      4.04 o 
   7   2   3        5.90        2.68      0.58 o 
   8   2   3      223.68      209.08      2.75 o 
   9   2   3      195.86      195.04      3.05 o 
  10   2   3       72.03       75.04      2.04 o 
  11   2   3        0.41        0.69      0.90 o 
  12   2   3       18.37       12.63      1.50 o 
  13   2   3        8.12        7.79      1.47 o 
  14   2   3        2.91        1.71      1.35 o 
   1   3   3      119.89      123.51      1.55 o 
   2   3   3      601.10      623.32      4.49 o 
   3   3   3        6.26        7.71      0.70 o 
   4   3   3      988.18     1015.36      6.12 o 
   5   3   3       32.20       27.47      0.84 o 
   6   3   3      292.93      294.84      2.94 o 
   7   3   3      209.08      212.13      2.88 o 
   8   3   3       62.45       58.91      1.66 o 
   9   3   3       58.44       50.84      1.66 o 
  10   3   3       46.75       38.97      2.14 o 
  11   3   3        8.82        6.79      1.18 o 
  12   3   3        3.28        3.32      1.12 o 
  13   3   3        5.63        4.20      1.30 o 
  14   3   3        8.77        7.51      1.74 o 
   1   4   3      372.56      383.79      3.10 o 
   2   4   3       85.97       93.02      1.36 o 
   3   4   3      128.62      162.29      1.69 o 
   4   4   3      147.55      145.16      1.69 o 
   5   4   3      176.14      198.92      2.47 o 
   6   4   3       18.95       18.38      1.02 o 
   7   4   3      417.35      420.25      3.94 o 
   8   4   3      144.84      159.06      2.85 o 
   9   4   3       10.34       10.99      1.06 o 
  10   4   3        2.02        0.01      0.76 o 
  11   4   3       12.90       13.47      1.42 o 
  12   4   3       14.84       15.47      1.65 o 
  13   4   3        0.99        0.25      1.22 o 
  14   4   3       19.84       19.00      2.22 o 
   1   5   3      287.05      296.60      2.60 o 
   2   5   3      565.89      590.49      5.63 o 
   3   5   3      101.51      105.37      1.72 o 
   4   5   3      135.84      138.68      1.93 o 
   5   5   3       43.95       47.94      1.24 o 
   6   5   3       77.48       77.96      1.77 o 
   7   5   3      110.55      106.20      2.61 o 
   8   5   3       20.35       21.66      1.32 o 
   9   5   3       14.66       13.00      1.17 o 
  10   5   3        7.71       10.82      1.20 o 
  11   5   3        9.85        7.24      1.24 o 
  12   5   3       34.91       33.68      2.46 o 
  13   5   3       12.26       16.72      2.02 o 
  14   5   3        7.07        6.35      1.80 o 
   1   6   3      384.63      401.98      3.18 o 
   2   6   3      187.20      202.46      2.31 o 
   3   6   3       77.17       78.91      1.46 o 
   4   6   3      137.92      128.13      2.11 o 
   5   6   3       65.59       58.54      1.53 o 
   6   6   3       15.23       14.91      0.87 o 
   7   6   3       16.90       17.96      1.35 o 
   8   6   3       32.10       36.73      1.80 o 
   9   6   3       27.55       31.68      1.81 o 
  10   6   3       66.83       69.32      2.55 o 
  11   6   3       56.95       60.15      2.51 o 
  12   6   3       74.24       73.35      2.86 o 
  13   6   3       34.70       37.04      2.73 o 
   1   7   3      490.65      497.07      3.79 o 
   2   7   3       98.65      117.05      2.09 o 
   3   7   3        2.38        1.44      0.49 o 
   4   7   3      285.70      279.02      3.07 o 
   5   7   3      280.38      269.59      3.32 o 
   6   7   3       62.02       65.67      2.06 o 
   7   7   3       16.72       16.05      1.30 o 
   8   7   3       32.50       29.55      1.81 o 
   9   7   3        3.00        2.12      0.92 o 
  10   7   3       26.86       23.84      1.79 o 
  11   7   3       73.35       65.10      2.68 o 
  12   7   3       10.43       11.89      1.57 o 
  13   7   3       11.36       15.82      2.28 o 
   1   8   3       93.02       94.02      1.68 o 
   2   8   3       74.53       71.34      1.52 o 
   3   8   3      197.08      197.62      2.58 o 
   4   8   3      327.04      329.45      3.79 o 
   5   8   3      530.66      524.89      5.07 o 
   6   8   3      146.55      143.62      3.05 o 
   7   8   3       48.30       46.58      2.00 o 
   8   8   3       54.45       47.84      2.12 o 
   9   8   3       12.62        7.70      1.24 o 
  10   8   3        9.00        6.21      1.24 o 
  11   8   3        2.37        1.31      1.12 o 
  12   8   3        6.29        3.45      1.35 o 
  13   8   3        2.36        3.32      1.78 o 
   1   9   3       12.22       13.48      0.85 o 
   2   9   3        6.96        7.65      0.78 o 
   3   9   3        5.39        3.96      0.71 o 
   4   9   3        7.40        7.14      0.98 o 
   5   9   3       18.78       15.75      1.31 o 
   6   9   3      191.49      186.83      4.19 o 
   7   9   3       42.75       40.87      2.16 o 
   8   9   3       10.20       13.10      1.44 o 
   9   9   3       15.54       12.69      1.45 o 
  10   9   3       46.33       49.13      2.46 o 
  11   9   3       29.15       32.91      2.52 o 
  12   9   3        4.36        6.37      1.61 o 
   1  10   3       24.16       25.82      1.33 o 
   2  10   3      177.95      168.01      2.74 o 
   3  10   3      251.23      251.53      3.45 o 
   4  10   3      388.14      398.24      5.10 o 
   5  10   3       82.74       82.97      2.50 o 
   6  10   3       10.68       10.79      1.29 o 
   7  10   3       24.05       22.33      1.64 o 
   8  10   3       11.84       11.89      1.43 o 
   9  10   3        9.87        7.90      1.47 o 
  10  10   3       35.39       41.97      2.62 o 
  11  10   3        9.14        9.14      1.85 o 
   1  11   3      291.16      299.05      6.16 o 
   2  11   3      123.41      118.89      2.60 o 
   3  11   3       14.50       13.23      1.20 o 
   4  11   3       60.07       61.76      2.05 o 
   5  11   3       40.97       35.82      1.87 o 
   6  11   3        9.79        9.04      1.25 o 
   7  11   3        3.87        4.22      1.11 o 
   8  11   3       10.96       10.65      1.86 o 
   9  11   3        1.28        1.81      1.21 o 
  10  11   3       18.34       19.89      2.09 o 
  11  11   3       83.16       87.76      3.70 o 
   1  12   3       55.28       60.08      2.24 o 
   2  12   3       75.21       70.97      2.84 o 
   3  12   3        4.88        4.15      0.95 o 
   4  12   3        9.00       12.44      1.44 o 
   5  12   3       20.50       18.29      1.58 o 
   6  12   3        3.50        3.84      1.18 o 
   7  12   3       14.77       15.29      1.82 o 
   8  12   3        4.92        3.38      1.30 o 
   9  12   3        7.36        9.09      1.63 o 
  10  12   3       22.00       21.76      2.95 o 
   1  13   3      159.84      168.94      3.63 o 
   2  13   3       28.28       25.81      2.25 o 
   3  13   3       11.13        7.30      1.34 o 
   4  13   3        6.46        6.98      1.44 o 
   5  13   3        2.07        1.26      1.19 o 
   6  13   3       12.66       11.72      1.76 o 
   7  13   3       12.17       12.83      1.75 o 
   8  13   3        6.52        8.50      1.61 o 
   9  13   3       13.89       12.77      1.93 o 
   1  14   3       43.90       41.60      2.16 o 
   2  14   3       11.13       10.78      1.48 o 
   3  14   3        6.64        7.40      1.74 o 
   4  14   3       14.03       18.22      2.18 o 
   5  14   3        3.83        4.53      1.73 o 
   6  14   3       80.07       86.40      4.16 o 
   7  14   3        8.49        8.50      2.05 o 
   8  14   3       21.38       20.14      2.38 o 
   1  15   3        2.66        1.73      1.13 o 
   2  15   3        2.76        1.07      1.46 o 
   3  15   3        1.29        1.06      1.50 o 
   4  15   3       18.83       19.23      2.47 o 
   5  15   3       16.81       21.65      2.66 o 
   6  15   3       41.03       49.24      3.54 o 
   1  16   3        5.57        5.62      1.66 o 
   2  16   3        6.33        6.86      1.95 o 
   3  16   3       37.97       49.69      4.02 o 
   4  16   3       16.05       19.41      2.59 o 
   0   0   4      246.99      277.25      4.77 o 
   1   0   4      918.60      911.92      7.80 o 
   2   0   4     2851.02     2987.49     21.11 o 
   3   0   4       24.16       19.97      1.09 o 
   4   0   4        4.06        3.39      0.66 o 
   5   0   4       12.32       12.61      1.19 o 
   6   0   4      105.33      106.12      2.65 o 
   7   0   4      285.33      259.63      4.11 o 
   8   0   4       52.63       55.52      2.07 o 
   9   0   4      154.47      160.07      3.59 o 
  10   0   4      111.15      117.02      4.04 o 
  11   0   4        0.30        1.05      1.19 o 
  12   0   4       12.40       17.38      5.59 o 
  13   0   4      164.60      192.54      9.58 o 
  14   0   4        4.00        1.43      2.72 o 
   0   1   4     1204.44     1164.49      9.38 o 
   1   1   4      366.12      380.99      2.93 o 
   2   1   4      478.48      470.84      3.46 o 
   3   1   4      805.50      771.59      5.01 o 
   4   1   4      259.08      250.04      2.49 o 
   5   1   4      101.24      103.54      1.69 o 
   6   1   4       86.87       76.74      1.49 o 
   7   1   4      111.12      112.35      2.15 o 
   8   1   4      108.62      106.40      1.94 o 
   9   1   4       17.28       17.57      1.17 o 
  10   1   4       59.55       60.05      2.17 o 
  11   1   4        0.65        0.93      0.96 o 
  12   1   4        3.50        3.97      1.33 o 
  13   1   4       30.79       29.68      3.03 o 
  14   1   4       21.12       21.08      2.95 o 
   0   2   4      547.37      539.84      5.62 o 
   1   2   4       94.33       92.55      1.66 o 
   2   2   4      198.87      228.47      2.59 o 
   3   2   4      355.34      365.92      3.00 o 
   4   2   4      444.65      433.25      3.62 o 
   5   2   4      375.81      373.66      3.30 o 
   6   2   4       55.47       57.97      1.32 o 
   7   2   4       99.34       95.83      1.73 o 
   8   2   4      604.34      638.65      6.11 o 
   9   2   4       15.25       15.19      1.10 o 
  10   2   4       20.71       18.42      1.32 o 
  11   2   4       15.87       18.96      1.86 o 
  12   2   4       24.41       28.69      2.27 o 
  13   2   4        2.32        2.91      1.41 o 
  14   2   4        1.69        2.90      1.55 o 
   0   3   4       23.74       29.42      1.38 o 
   1   3   4      154.30      160.47      1.95 o 
   2   3   4      116.41      128.32      1.84 o 
   3   3   4       20.85       16.13      0.78 o 
   4   3   4       23.03       20.33      0.83 o 
   5   3   4      190.04      204.84      2.48 o 
   6   3   4      192.07      201.59      2.40 o 
   7   3   4       93.64       98.23      1.76 o 
   8   3   4       35.97       30.91      1.46 o 
   9   3   4       61.91       62.35      2.56 o 
  10   3   4       22.13       19.79      1.55 o 
  11   3   4       15.57       18.12      2.46 o 
  12   3   4        2.06        5.67      1.39 o 
  13   3   4        2.62        2.19      1.43 o 
  14   3   4       24.29       33.58      2.80 o 
   0   4   4      291.23      313.05      4.48 o 
   1   4   4       38.41       40.41      1.12 o 
   2   4   4      318.88      324.94      3.02 o 
   3   4   4      138.93      150.33      1.97 o 
   4   4   4      240.83      239.65      2.36 o 
   5   4   4       14.02       16.69      0.88 o 
   6   4   4       66.90       70.50      1.58 o 
   7   4   4       49.39       51.98      1.94 o 
   8   4   4       65.58       53.70      2.03 o 
   9   4   4       84.59       82.82      2.51 o 
  10   4   4        4.48        3.15      1.01 o 
  11   4   4        7.79        7.05      1.24 o 
  12   4   4        2.86        3.13      1.34 o 
  13   4   4        5.16        3.30      1.52 o 
   0   5   4      550.91      567.68      6.69 o 
   1   5   4      100.48      105.83      1.61 o 
   2   5   4       10.87        8.93      0.68 o 
   3   5   4       98.48       84.94      1.72 o 
   4   5   4      312.68      310.60      3.51 o 
   5   5   4      104.17      112.00      2.34 o 
   6   5   4       79.14       72.11      1.92 o 
   7   5   4       41.57       41.83      1.64 o 
   8   5   4       15.93       15.28      1.32 o 
   9   5   4       26.85       28.91      1.78 o 
  10   5   4       14.58       14.18      1.48 o 
  11   5   4       15.42        9.47      1.38 o 
  12   5   4       19.77       23.12      2.21 o 
  13   5   4        2.66        3.23      1.49 o 
   0   6   4      251.91      273.37      4.33 o 
   1   6   4       38.76       38.14      1.32 o 
   2   6   4        2.33        1.41      0.52 o 
   3   6   4      257.32      246.84      3.08 o 
   4   6   4      132.55      124.00      2.21 o 
   5   6   4       76.45       63.95      2.01 o 
   6   6   4       25.22       25.65      1.34 o 
   7   6   4       63.27       61.46      2.16 o 
   8   6   4       22.40       22.26      1.84 o 
   9   6   4       41.67       39.04      2.03 o 
  10   6   4       42.91       45.78      2.43 o 
  11   6   4        3.68        4.36      1.20 o 
  12   6   4        7.57        7.39      1.55 o 
  13   6   4        6.55        5.13      1.69 o 
   0   7   4       83.16       82.16      2.39 o 
   1   7   4      320.79      300.33      3.36 o 
   2   7   4       90.25       85.43      1.79 o 
   3   7   4      206.50      198.14      2.81 o 
   4   7   4       18.06       17.26      1.11 o 
   5   7   4       62.04       59.36      1.72 o 
   6   7   4       91.20       89.80      2.25 o 
   7   7   4      129.83      121.72      2.97 o 
   8   7   4       36.93       33.34      1.86 o 
   9   7   4       50.74       56.59      2.37 o 
  10   7   4       77.33       81.60      2.85 o 
  11   7   4        2.65        5.18      1.28 o 
  12   7   4       40.00       42.40      2.47 o 
   0   8   4       42.95       43.74      3.33 o 
   1   8   4      260.72      249.82      3.46 o 
   2   8   4        7.10        6.73      0.79 o 
   3   8   4       26.34       27.50      1.24 o 
   4   8   4      143.49      135.39      2.45 o 
   5   8   4       75.40       65.14      1.86 o 
   6   8   4        4.83        8.13      1.09 o 
   7   8   4      139.93      148.44      4.20 o 
   8   8   4       66.97       56.33      2.31 o 
   9   8   4       12.65        9.74      1.34 o 
  10   8   4        5.70        7.97      1.35 o 
  11   8   4       22.25       29.95      2.15 o 
  12   8   4        9.00        8.71      1.58 o 
   0   9   4       63.15       54.27      2.76 o 
   1   9   4       52.16       54.61      1.95 o 
   2   9   4      105.35      105.23      2.54 o 
   3   9   4        3.91        2.96      0.75 o 
   4   9   4       14.96       17.23      1.37 o 
   5   9   4      231.04      246.83      3.80 o 
   6   9   4      199.44      193.42      3.75 o 
   7   9   4       99.32       82.70      2.81 o 
   8   9   4       25.75       26.79      1.87 o 
   9   9   4        8.60       12.50      1.54 o 
  10   9   4       18.75       13.98      1.71 o 
  11   9   4        2.19        0.69      1.22 o 
   0  10   4      139.39      130.23      4.56 o 
   1  10   4       54.63       52.62      2.02 o 
   2  10   4       88.59       84.42      2.45 o 
   3  10   4       93.82       91.97      2.55 o 
   4  10   4       45.89       42.33      2.16 o 
   5  10   4      160.78      159.41      3.39 o 
   6  10   4       18.06       19.75      1.56 o 
   7  10   4       58.94       62.04      2.50 o 
   8  10   4        6.15        2.62      1.23 o 
   9  10   4       32.05       41.43      2.34 o 
  10  10   4       60.55       74.77      3.30 o 
  11  10   4        1.08        0.45      1.34 o 
   0  11   4      517.91      474.93      8.50 o 
   1  11   4       38.51       41.67      2.39 o 
   2  11   4        6.42        8.50      1.25 o 
   3  11   4       55.00       48.77      2.09 o 
   4  11   4        9.92       11.74      1.45 o 
   5  11   4       27.42       31.59      2.06 o 
   6  11   4       16.90       16.40      2.01 o 
   7  11   4       42.68       47.83      2.36 o 
   8  11   4        5.84        5.37      1.37 o 
   9  11   4        3.40        3.08      1.37 o 
  10  11   4        0.85       -0.12      1.34 o 
   0  12   4      483.72      478.44      8.84 o 
   1  12   4      125.25      126.51      3.15 o 
   2  12   4        9.77        4.69      1.24 o 
   3  12   4       23.97       22.98      1.66 o 
   4  12   4        1.63        2.15      1.17 o 
   5  12   4        2.07        4.16      1.32 o 
   6  12   4       20.37       23.40      2.16 o 
   7  12   4       15.81       18.09      1.92 o 
   8  12   4        8.57        9.98      1.83 o 
   9  12   4        4.73        6.73      1.78 o 
   0  13   4       85.17       92.94      4.17 o 
   1  13   4       10.49       12.57      1.44 o 
   2  13   4       74.97       78.26      2.78 o 
   3  13   4       17.74       15.76      1.66 o 
   4  13   4       24.82       26.07      2.27 o 
   5  13   4       14.09       15.75      1.90 o 
   6  13   4        3.68        2.31      1.48 o 
   7  13   4        3.84        1.89      1.53 o 
   8  13   4       16.82       15.18      2.37 o 
   0  14   4        2.47        4.08      1.57 o 
   1  14   4       37.76       34.27      2.12 o 
   2  14   4        6.31        8.18      1.41 o 
   3  14   4       67.55       71.95      3.62 o 
   4  14   4       21.26       26.31      2.33 o 
   5  14   4        2.91        5.46      1.72 o 
   6  14   4        6.18        5.03      1.82 o 
   7  14   4        4.01        5.64      1.92 o 
   0  15   4        7.69        4.74      1.83 o 
   1  15   4       15.88       12.64      1.71 o 
   2  15   4       25.97       29.76      2.48 o 
   3  15   4        0.76        1.48      1.59 o 
   4  15   4        5.83        4.34      1.83 o 
   5  15   4       17.65       14.54      2.42 o 
   0  16   4       36.40       39.25      3.49 o 
   1  16   4        6.47        9.23      1.85 o 
   2  16   4       29.58       31.95      3.02 o 
   1   1   5      125.30      132.38      1.70 o 
   2   1   5      228.66      249.55      2.92 o 
   3   1   5      277.56      281.11      2.71 o 
   4   1   5       58.83       55.36      1.31 o 
   5   1   5       31.62       31.32      1.07 o 
   6   1   5      110.17      104.26      1.98 o 
   7   1   5      106.68      103.58      2.31 o 
   8   1   5        0.94        0.24      0.62 o 
   9   1   5       53.63       51.93      2.87 o 
  10   1   5       38.69       39.57      2.62 o 
  11   1   5        6.32        4.62      1.46 o 
  12   1   5        4.27        1.50      1.92 o 
  13   1   5       19.78       15.76      3.26 o 
   1   2   5      123.77      136.20      1.92 o 
   2   2   5       14.76       11.95      0.75 o 
   3   2   5      110.61      125.37      1.93 o 
   4   2   5      131.58      132.89      2.07 o 
   5   2   5      251.39      254.24      3.97 o 
   6   2   5      276.83      276.58      3.52 o 
   7   2   5       40.68       41.31      1.65 o 
   8   2   5      178.92      172.88      3.14 o 
   9   2   5       45.00       47.28      2.02 o 
  10   2   5       15.74       13.50      1.48 o 
  11   2   5       15.71       19.26      1.93 o 
  12   2   5       30.74       27.58      2.61 o 
  13   2   5       22.20       24.57      3.05 o 
   1   3   5        7.46        8.54      0.64 o 
   2   3   5      116.68      116.31      1.83 o 
   3   3   5       74.16       75.52      1.55 o 
   4   3   5      372.38      370.89      4.06 o 
   5   3   5       66.14       56.27      1.81 o 
   6   3   5      471.42      459.37      4.76 o 
   7   3   5       75.94       74.13      1.96 o 
   8   3   5       51.12       44.88      1.80 o 
   9   3   5        2.35        1.99      0.93 o 
  10   3   5        8.15        5.15      1.11 o 
  11   3   5        0.75        0.57      1.14 o 
  12   3   5       16.65       14.58      1.92 o 
  13   3   5       19.56       21.94      2.58 o 
   1   4   5       79.05       80.84      2.58 o 
   2   4   5       41.94       41.27      1.20 o 
   3   4   5       34.87       34.61      1.36 o 
   4   4   5       18.57       18.28      1.07 o 
   5   4   5      105.06      108.76      2.15 o 
   6   4   5      232.22      226.23      3.25 o 
   7   4   5      100.72      114.65      3.52 o 
   8   4   5       86.99       94.03      2.70 o 
   9   4   5       69.55       67.57      2.43 o 
  10   4   5       18.48       21.22      1.73 o 
  11   4   5       47.86       52.08      2.75 o 
  12   4   5        7.72        5.48      1.54 o 
  13   4   5        4.32        4.10      1.61 o 
   1   5   5      259.55      256.82      3.14 o 
   2   5   5      205.49      216.66      3.15 o 
   3   5   5       89.09       83.14      1.92 o 
   4   5   5       11.13       15.01      1.13 o 
   5   5   5       45.05       49.83      1.79 o 
   6   5   5      196.07      203.78      3.33 o 
   7   5   5       60.11       54.99      1.96 o 
   8   5   5        9.38       10.40      1.27 o 
   9   5   5       33.11       39.72      2.06 o 
  10   5   5       16.79       10.59      1.37 o 
  11   5   5       29.38       30.85      2.04 o 
  12   5   5        0.03        0.37      1.30 o 
   1   6   5      205.87      208.34      3.12 o 
   2   6   5       27.87       25.96      1.41 o 
   3   6   5       67.31       65.37      2.01 o 
   4   6   5      108.96      106.57      2.77 o 
   5   6   5       61.78       67.87      1.88 o 
   6   6   5       15.99       15.03      1.49 o 
   7   6   5       20.54       16.66      1.48 o 
   8   6   5        5.46        4.51      1.05 o 
   9   6   5        2.35        2.96      1.02 o 
  10   6   5       14.13       12.22      1.46 o 
  11   6   5       15.14       13.58      1.61 o 
  12   6   5       46.72       43.31      2.76 o 
   1   7   5      392.97      377.75      4.48 o 
   2   7   5      105.15       98.34      2.26 o 
   3   7   5       74.65       76.29      2.07 o 
   4   7   5      160.64      169.43      3.05 o 
   5   7   5      147.32      143.34      2.86 o 
   6   7   5       16.60       15.04      1.24 o 
   7   7   5        5.90        8.11      1.15 o 
   8   7   5       49.95       49.51      2.22 o 
   9   7   5        8.10        4.08      1.16 o 
  10   7   5        1.80        1.93      1.14 o 
  11   7   5       10.00        5.27      1.38 o 
  12   7   5        6.57        5.71      1.48 o 
   1   8   5      178.56      182.91      3.40 o 
   2   8   5       50.12       52.07      1.98 o 
   3   8   5       28.72       30.11      1.60 o 
   4   8   5       10.56       10.90      1.07 o 
   5   8   5      156.47      161.59      3.55 o 
   6   8   5      209.52      212.20      4.31 o 
   7   8   5       25.15       21.73      2.20 o 
   8   8   5        6.02        5.99      1.18 o 
   9   8   5        5.91        4.80      1.23 o 
  10   8   5        5.18        5.56      1.29 o 
  11   8   5       13.21       12.38      1.71 o 
   1   9   5       34.13       32.30      1.72 o 
   2   9   5        8.78        7.61      1.04 o 
   3   9   5       31.70       30.73      1.82 o 
   4   9   5        7.40        6.01      0.98 o 
   5   9   5        3.40        3.29      0.97 o 
   6   9   5       31.82       24.52      1.90 o 
   7   9   5        4.88        3.27      1.13 o 
   8   9   5        4.89        3.48      1.27 o 
   9   9   5       16.74       16.45      1.84 o 
  10   9   5       23.16       27.46      2.16 o 
  11   9   5        9.33       11.32      1.78 o 
   1  10   5        2.61        1.69      0.82 o 
   2  10   5       45.28       40.00      1.93 o 
   3  10   5        7.74        3.84      0.96 o 
   4  10   5       35.00       36.69      1.95 o 
   5  10   5       49.73       49.11      2.64 o 
   6  10   5       58.05       66.09      3.99 o 
   7  10   5        1.00        0.63      1.07 o 
   8  10   5       19.35       18.22      1.96 o 
   9  10   5        8.19        5.50      1.82 o 
  10  10   5       30.73       32.08      2.83 o 
   1  11   5      150.44      146.53      3.36 o 
   2  11   5       86.59       83.52      2.69 o 
   3  11   5       49.17       45.31      2.15 o 
   4  11   5        5.33        1.81      1.00 o 
   5  11   5        6.48        2.16      1.22 o 
   6  11   5        7.27        5.22      1.43 o 
   7  11   5        0.48       -0.84      1.13 o 
   8  11   5       19.94       22.90      2.34 o 
   9  11   5       11.82       11.69      1.88 o 
   1  12   5       28.30       30.67      1.93 o 
   2  12   5       56.78       53.29      2.60 o 
   3  12   5        0.69        1.77      1.01 o 
   4  12   5       15.98       13.64      1.79 o 
   5  12   5       52.53       47.15      2.80 o 
   6  12   5        9.98       11.21      1.76 o 
   7  12   5        0.50       -1.07      1.26 o 
   8  12   5        0.47        1.25      1.47 o 
   1  13   5      103.13      102.96      3.20 o 
   2  13   5        9.02        7.61      1.32 o 
   3  13   5       97.24       99.18      3.75 o 
   4  13   5       13.87       16.90      2.65 o 
   5  13   5       18.86       16.98      2.48 o 
   6  13   5       14.22       14.98      2.11 o 
   7  13   5        3.64        2.03      1.72 o 
   1  14   5       15.58       15.71      1.70 o 
   2  14   5       16.40       15.78      1.76 o 
   3  14   5       45.01       44.83      2.92 o 
   4  14   5       12.63       11.25      1.92 o 
   5  14   5        1.05       -0.67      1.38 o 
   1  15   5       16.84       19.74      1.89 o 
   2  15   5        3.86        3.86      1.68 o 
   3  15   5        2.11        0.30      1.50 o 
   0   0   6      859.46      896.73     12.67 o 
   1   0   6       13.89       17.14      1.17 o 
   2   0   6       64.15       70.21      2.43 o 
   3   0   6       19.29       18.30      1.84 o 
   4   0   6       34.58       38.39      2.04 o 
   5   0   6      109.53      111.00      3.38 o 
   6   0   6       22.09       25.27      1.88 o 
   7   0   6       72.66       71.17      3.92 o 
   8   0   6       23.63       18.25      1.87 o 
   9   0   6        4.32        8.36      2.14 o 
  10   0   6       30.95       43.89      4.66 o 
  11   0   6       12.72       11.85      3.13 o 
  12   0   6       13.67       22.09      6.12 o 
   0   1   6      243.50      259.33      3.80 o 
   1   1   6       11.41       12.83      0.81 o 
   2   1   6      187.19      200.65      2.60 o 
   3   1   6      134.56      145.65      2.44 o 
   4   1   6      141.10      135.39      2.22 o 
   5   1   6       76.19       78.43      1.96 o 
   6   1   6       19.47       19.10      1.28 o 
   7   1   6       24.84       24.68      1.47 o 
   8   1   6       36.78       41.23      1.92 o 
   9   1   6        0.96        0.73      0.99 o 
  10   1   6        2.55        1.05      1.25 o 
  11   1   6       14.71       15.27      2.45 o 
  12   1   6       12.21       16.65      2.70 o 
   0   2   6      189.64      198.24      5.08 o 
   1   2   6       24.58       25.01      1.16 o 
   2   2   6        0.40        0.91      0.50 o 
   3   2   6       83.76       92.56      1.83 o 
   4   2   6      198.77      198.12      2.76 o 
   5   2   6      174.51      175.26      3.05 o 
   6   2   6       16.73       13.40      1.05 o 
   7   2   6       46.09       42.38      1.82 o 
   8   2   6      130.00      123.41      4.87 o 
   9   2   6        9.58        7.60      1.35 o 
  10   2   6       73.69       74.77      3.20 o 
  11   2   6       13.87       13.98      2.73 o 
  12   2   6        2.77        0.76      1.82 o 
   0   3   6        9.55       11.11      1.32 o 
   1   3   6       87.22       87.12      1.98 o 
   2   3   6       31.76       29.87      1.28 o 
   3   3   6       49.42       52.80      1.61 o 
   4   3   6       90.34       88.80      2.23 o 
   5   3   6        9.17        7.90      0.94 o 
   6   3   6       16.54       13.05      1.10 o 
   7   3   6       27.97       25.85      1.87 o 
   8   3   6       19.30       18.54      1.51 o 
   9   3   6       35.32       34.50      2.13 o 
  10   3   6        0.14        0.35      1.12 o 
  11   3   6        5.06        5.01      1.62 o 
  12   3   6       23.41       28.69      2.85 o 
   0   4   6        7.19        6.96      1.43 o 
   1   4   6       10.43        9.48      0.85 o 
   2   4   6       51.89       52.73      1.73 o 
   3   4   6       71.62       73.27      2.30 o 
   4   4   6       92.82       93.09      2.28 o 
   5   4   6       21.75       20.72      1.43 o 
   6   4   6       81.44       78.10      2.11 o 
   7   4   6       30.98       30.54      2.12 o 
   8   4   6      110.88      100.14      2.90 o 
   9   4   6       72.79       72.38      2.98 o 
  10   4   6       33.46       33.40      2.25 o 
  11   4   6       17.33       18.64      2.32 o 
  12   4   6        9.75       14.53      2.28 o 
   0   5   6       34.06       37.77      2.02 o 
   1   5   6       23.17       23.21      1.32 o 
   2   5   6      193.94      198.68      3.25 o 
   3   5   6       93.36       95.26      2.91 o 
   4   5   6      268.86      279.32      4.04 o 
   5   5   6       10.35        7.97      1.01 o 
   6   5   6       46.77       46.84      1.91 o 
   7   5   6       14.98       13.08      1.39 o 
   8   5   6       13.82       11.87      1.42 o 
   9   5   6        8.01        8.52      1.35 o 
  10   5   6        3.00        1.74      1.15 o 
  11   5   6        2.88        1.62      1.31 o 
   0   6   6       15.65       15.76      2.07 o 
   1   6   6       59.37       57.27      2.32 o 
   2   6   6       54.81       59.86      2.05 o 
   3   6   6       50.80       51.48      2.18 o 
   4   6   6       49.62       51.45      1.92 o 
   5   6   6       10.07        7.85      1.03 o 
   6   6   6        1.94        0.26      0.80 o 
   7   6   6       24.20       25.40      2.04 o 
   8   6   6       24.29       25.49      1.96 o 
   9   6   6        4.10        7.76      1.46 o 
  10   6   6       16.83       11.08      1.57 o 
  11   6   6        3.71        1.64      1.31 o 
   0   7   6      186.66      194.83      5.11 o 
   1   7   6      132.26      126.11      3.30 o 
   2   7   6       30.11       31.29      1.69 o 
   3   7   6      163.46      172.58      3.22 o 
   4   7   6        5.68        3.93      0.87 o 
   5   7   6        6.43        3.95      0.92 o 
   6   7   6        1.91        1.18      0.83 o 
   7   7   6       21.89       21.26      1.81 o 
   8   7   6       36.95       35.80      2.28 o 
   9   7   6       22.22       20.03      1.92 o 
  10   7   6        5.73        4.79      1.47 o 
  11   7   6       15.58       26.92      2.41 o 
   0   8   6       31.25       30.86      2.47 o 
   1   8   6      100.63       98.35      2.88 o 
   2   8   6        0.77        0.43      0.78 o 
   3   8   6       25.00       23.16      2.04 o 
   4   8   6       28.79       25.28      1.57 o 
   5   8   6       65.02       68.53      2.81 o 
   6   8   6        0.65        0.85      0.99 o 
   7   8   6       29.12       29.12      2.52 o 
   8   8   6       20.40       20.03      1.92 o 
   9   8   6       40.01       51.79      3.47 o 
  10   8   6        6.39        8.04      1.68 o 
   0   9   6       30.27       33.57      3.26 o 
   1   9   6        8.66        8.83      1.20 o 
   2   9   6        8.02        5.53      1.09 o 
   3   9   6       21.98       22.25      1.64 o 
   4   9   6       19.00       15.00      1.44 o 
   5   9   6        0.17        0.99      0.97 o 
   6   9   6       37.33       37.01      2.69 o 
   7   9   6       26.14       25.85      2.21 o 
   8   9   6       63.97       59.80      2.88 o 
   9   9   6        9.76       14.34      1.84 o 
  10   9   6       16.04       18.21      3.83 o 
   0  10   6       37.07       43.05      3.03 o 
   1  10   6       25.71       23.75      1.74 o 
   2  10   6       53.95       51.96      2.30 o 
   3  10   6       31.75       29.97      1.89 o 
   4  10   6       10.06       10.51      1.35 o 
   5  10   6       75.43       77.44      3.64 o 
   6  10   6        7.65        6.13      1.47 o 
   7  10   6       25.34       29.97      2.49 o 
   8  10   6       16.98       20.47      2.07 o 
   9  10   6        5.39        3.73      1.52 o 
   0  11   6       74.86       69.22      3.72 o 
   1  11   6        8.84        8.49      1.31 o 
   2  11   6       29.21       27.78      1.87 o 
   3  11   6       78.64       81.59      4.59 o 
   4  11   6        2.94        1.08      1.23 o 
   5  11   6       11.16       12.16      1.92 o 
   6  11   6        0.64        2.61      1.39 o 
   7  11   6       31.93       35.69      2.72 o 
   8  11   6        1.54       -1.10      1.36 o 
   0  12   6       36.58       32.32      2.91 o 
   1  12   6       35.87       31.11      2.07 o 
   2  12   6        4.72        5.55      1.25 o 
   3  12   6       13.03       12.61      1.65 o 
   4  12   6        4.94        3.62      1.39 o 
   5  12   6        7.83        4.13      1.51 o 
   6  12   6        7.34        5.73      1.64 o 
   7  12   6        1.71        2.64      1.55 o 
   0  13   6       15.15       13.20      2.80 o 
   1  13   6       10.54       10.37      1.54 o 
   2  13   6       60.06       53.88      2.62 o 
   3  13   6        5.84        4.20      1.45 o 
   4  13   6       25.24       22.56      2.34 o 
   5  13   6       15.94       14.21      2.03 o 
   0  14   6        1.16       -0.97      1.69 o 
   1  14   6        6.76        7.11      1.50 o 
   2  14   6        5.24        6.09      1.53 o 
   3  14   6       43.93       43.81      3.87 o 
   1   1   7       51.15       53.12      1.86 o 
   2   1   7       66.23       66.30      2.02 o 
   3   1   7       99.97      103.59      3.16 o 
   4   1   7       46.82       44.18      1.79 o 
   5   1   7       21.51       22.40      1.46 o 
   6   1   7       57.59       66.19      2.20 o 
   7   1   7       15.96       13.74      1.52 o 
   8   1   7       25.63       25.37      1.76 o 
   9   1   7        5.57        7.83      1.60 o 
  10   1   7        5.09        5.07      2.33 o 
  11   1   7        8.63        9.13      2.30 o 
   1   2   7        3.77        2.29      0.75 o 
   2   2   7       18.66       24.35      1.38 o 
   3   2   7       67.77       68.34      2.08 o 
   4   2   7       76.25       76.81      2.46 o 
   5   2   7       31.07       33.44      1.83 o 
   6   2   7      104.18       89.50      3.08 o 
   7   2   7        4.51        4.14      1.02 o 
   8   2   7        6.43        4.80      1.39 o 
   9   2   7        5.11        5.59      1.33 o 
  10   2   7       33.31       36.16      2.95 o 
  11   2   7        2.48        3.56      2.00 o 
   1   3   7      109.84      114.47      2.60 o 
   2   3   7       61.24       60.10      1.96 o 
   3   3   7       85.26       88.91      2.56 o 
   4   3   7       47.55       48.18      2.06 o 
   5   3   7       10.48       12.03      1.28 o 
   6   3   7      155.52      159.54      3.54 o 
   7   3   7       15.16       12.70      1.43 o 
   8   3   7       13.19        8.59      1.42 o 
   9   3   7        9.33        9.35      1.68 o 
  10   3   7        2.35        0.07      1.36 o 
  11   3   7        3.76        7.22      2.19 o 
   1   4   7       82.32       81.50      2.25 o 
   2   4   7        3.86        3.56      0.85 o 
   3   4   7       20.30       18.07      1.34 o 
   4   4   7      108.37      103.17      2.61 o 
   5   4   7       86.64       91.94      3.32 o 
   6   4   7      121.28      125.69      3.40 o 
   7   4   7       17.78       15.75      1.82 o 
   8   4   7       47.35       49.61      2.82 o 
   9   4   7       26.10       33.58      2.58 o 
  10   4   7       14.81        8.31      1.75 o 
  11   4   7       39.19       39.50      3.29 o 
   1   5   7       97.16       99.75      2.49 o 
   2   5   7       13.29       13.33      1.66 o 
   3   5   7       82.04       78.79      2.33 o 
   4   5   7       75.82       78.74      2.56 o 
   5   5   7       54.41       61.81      3.27 o 
   6   5   7       84.66       90.06      2.88 o 
   7   5   7       11.80       11.66      1.73 o 
   8   5   7       32.69       39.13      2.64 o 
   9   5   7       12.37       12.10      1.85 o 
  10   5   7       14.12       10.11      1.92 o 
   1   6   7      109.37      110.22      2.89 o 
   2   6   7       51.70       52.03      2.16 o 
   3   6   7       11.45       11.10      1.20 o 
   4   6   7       80.06       76.75      2.45 o 
   5   6   7       92.11      104.00      3.37 o 
   6   6   7       22.32       20.72      1.88 o 
   7   6   7       35.45       31.93      2.67 o 
   8   6   7        6.34        3.55      1.55 o 
   9   6   7       18.01       17.48      2.14 o 
  10   6   7       14.08       17.46      2.25 o 
   1   7   7       83.90       75.70      2.55 o 
   2   7   7       83.86       83.09      2.73 o 
   3   7   7      105.02      111.88      3.04 o 
   4   7   7       30.13       32.26      1.90 o 
   5   7   7       11.40        9.70      1.30 o 
   6   7   7       10.94       11.90      1.51 o 
   7   7   7       37.22       37.60      3.71 o 
   8   7   7        1.90        0.66      1.23 o 
   9   7   7        6.36        8.87      1.84 o 
   1   8   7       41.75       43.19      2.13 o 
   2   8   7       18.28       14.07      1.45 o 
   3   8   7        8.16        5.90      1.18 o 
   4   8   7       36.70       45.22      2.24 o 
   5   8   7       20.48       14.46      1.54 o 
   6   8   7       16.56       13.27      1.66 o 
   7   8   7       23.10       25.22      2.31 o 
   8   8   7       25.31       30.45      2.37 o 
   9   8   7        9.13        7.98      1.86 o 
   1   9   7       29.45       27.56      2.11 o 
   2   9   7        4.14        1.89      0.96 o 
   3   9   7       21.44       18.51      1.60 o 
   4   9   7        0.22        0.95      1.01 o 
   5   9   7        1.78        1.43      1.14 o 
   6   9   7        0.93        0.86      1.27 o 
   7   9   7        6.86        4.46      1.64 o 
   8   9   7        3.06        3.11      1.49 o 
   1  10   7       30.73       25.50      1.92 o 
   2  10   7       11.87       10.30      1.57 o 
   3  10   7        7.71        7.31      1.32 o 
   4  10   7        3.97        3.32      1.31 o 
   5  10   7       22.76       19.71      2.17 o 
   6  10   7        5.35        7.09      1.66 o 
   7  10   7        1.42        0.78      1.55 o 
   1  11   7       15.68       13.20      1.69 o 
   2  11   7        7.21        7.59      1.41 o 
   3  11   7       14.10       12.72      1.62 o 
   4  11   7        0.00       -1.02      1.13 o 
   5  11   7        2.52        0.50      1.35 o 
   6  11   7        3.94        1.91      1.49 o 
   1  12   7       15.20       16.76      1.85 o 
   2  12   7       20.50       21.85      1.95 o 
   3  12   7        5.53        4.96      1.41 o 
   4  12   7        7.00        4.60      1.57 o 
   1  13   7       41.86       48.21      2.87 o 
   2  13   7        7.96        7.12      3.10 o 
   0   0   8       68.60       78.13      5.15 o 
   1   0   8        2.51        1.12      1.28 o 
   2   0   8        9.90        5.50      1.56 o 
   3   0   8       24.70       24.64      2.43 o 
   4   0   8       47.55       55.04      3.30 o 
   5   0   8        9.97        8.45      3.56 o 
   6   0   8       16.55       12.40      3.29 o 
   7   0   8       32.26       27.47      4.15 o 
   8   0   8       42.71       43.48      4.30 o 
   9   0   8       15.57       12.87      3.67 o 
  10   0   8       17.59       22.04      5.59 o 
   0   1   8       61.33       70.65      3.52 o 
   1   1   8       21.66       21.66      2.24 o 
   2   1   8       23.77       24.13      1.71 o 
   3   1   8       11.66       14.45      1.42 o 
   4   1   8       23.01       24.75      1.91 o 
   5   1   8       24.17       25.19      1.95 o 
   6   1   8        6.95        5.26      1.56 o 
   7   1   8        6.94        8.05      1.51 o 
   8   1   8        0.87       -0.66      1.24 o 
   9   1   8        4.84        5.51      2.00 o 
  10   1   8        1.62       -0.13      2.18 o 
   0   2   8       35.85       38.45      3.11 o 
   1   2   8       25.97       26.87      1.73 o 
   2   2   8       12.58       12.84      1.66 o 
   3   2   8       19.49       20.20      1.79 o 
   4   2   8       24.63       29.77      2.09 o 
   5   2   8       44.46       43.09      2.16 o 
   6   2   8       14.51       18.60      1.68 o 
   7   2   8        7.79        7.16      1.30 o 
   8   2   8        5.82        5.39      1.54 o 
   9   2   8        1.32        2.55      1.66 o 
   0   3   8       15.11       14.47      2.05 o 
   1   3   8       49.93       53.42      2.45 o 
   2   3   8        7.32        6.53      1.25 o 
   3   3   8        3.65        4.47      1.06 o 
   4   3   8        3.24        3.49      1.09 o 
   5   3   8        0.73        0.75      0.96 o 
   6   3   8       11.17        4.73      1.20 o 
   7   3   8       14.44       13.65      1.57 o 
   8   3   8        4.84        6.26      1.52 o 
   9   3   8        3.86        4.44      1.79 o 
   0   4   8      106.39      121.96      5.36 o 
   1   4   8      105.74      104.66      3.58 o 
   2   4   8        2.05        0.12      0.86 o 
   3   4   8       20.79       19.11      1.61 o 
   4   4   8       41.83       46.12      2.36 o 
   5   4   8       34.35       38.66      2.15 o 
   6   4   8        9.23        5.74      1.31 o 
   7   4   8       16.45       13.10      1.72 o 
   8   4   8        5.47        1.17      1.38 o 
   9   4   8       24.54       29.15      2.60 o 
   0   5   8       43.14       47.83      3.14 o 
   1   5   8        6.67        6.19      1.29 o 
   2   5   8      174.83      188.92      4.60 o 
   3   5   8       52.03       52.47      2.36 o 
   4   5   8       45.13       42.54      2.30 o 
   5   5   8       21.29       17.79      1.65 o 
   6   5   8        1.68        2.22      1.20 o 
   7   5   8       32.73       32.06      2.54 o 
   8   5   8        3.70        4.31      1.60 o 
   9   5   8       20.53       19.53      2.37 o 
   0   6   8       23.02       27.03      3.00 o 
   1   6   8        5.78        3.45      1.09 o 
   2   6   8       11.98       15.54      1.61 o 
   3   6   8       21.77       22.27      1.88 o 
   4   6   8       24.07       26.10      2.81 o 
   5   6   8        0.39        1.25      1.06 o 
   6   6   8        0.33        0.88      1.19 o 
   7   6   8       10.32        7.84      1.73 o 
   8   6   8        7.84        8.92      1.83 o 
   0   7   8        2.70        1.96      1.46 o 
   1   7   8        9.72        9.12      1.32 o 
   2   7   8       12.65       12.04      1.46 o 
   3   7   8       44.91       47.72      2.51 o 
   4   7   8       39.80       37.46      3.24 o 
   5   7   8        1.35        3.28      1.38 o 
   6   7   8        2.71        2.47      1.43 o 
   7   7   8       17.97       17.04      2.16 o 
   8   7   8       20.36       23.93      2.47 o 
   0   8   8        7.19        7.42      1.81 o 
   1   8   8        5.79        4.43      1.18 o 
   2   8   8        3.18        2.92      1.09 o 
   3   8   8       23.43       25.65      1.95 o 
   4   8   8        0.06        0.37      1.04 o 
   5   8   8       13.54        9.79      1.67 o 
   6   8   8        1.50        0.73      1.48 o 
   7   8   8       11.98       13.46      2.31 o 
   0   9   8       31.93       35.02      3.18 o 
   1   9   8       16.93       15.36      1.65 o 
   2   9   8        0.45        0.56      1.10 o 
   3   9   8       33.57       29.47      2.11 o 
   4   9   8        2.29        1.62      1.13 o 
   5   9   8        0.78        0.77      1.36 o 
   6   9   8        8.96        9.78      2.55 o 
   0  10   8        0.21        1.25      1.69 o 
   1  10   8       10.07       13.61      1.66 o 
   2  10   8        2.01        3.38      1.27 o 
   3  10   8       27.16       24.93      2.00 o 
   4  10   8       10.64       11.25      1.76 o 
   5  10   8        0.46        0.62      2.53 o 
   0  11   8        4.92        7.26      2.07 o 
   1  11   8        7.39        4.55      1.38 o 
   2  11   8        3.58       -0.11      1.20 o 
   3  11   8       33.06       21.02      5.59 o 
   1   1   9       10.62        8.22      1.34 o 
   2   1   9        6.78        7.87      1.40 o 
   3   1   9        6.29        5.56      1.51 o 
   4   1   9        1.57        3.45      1.31 o 
   5   1   9       29.76       30.68      2.61 o 
   6   1   9       43.05       44.78      3.27 o 
   7   1   9        3.18        7.19      1.77 o 
   8   1   9       11.86        8.46      2.18 o 
   1   2   9        5.28        4.13      1.27 o 
   2   2   9        8.72        7.93      1.42 o 
   3   2   9       13.04       12.13      1.70 o 
   4   2   9       16.49       16.78      1.89 o 
   5   2   9       14.65       15.52      1.86 o 
   6   2   9        9.46        8.12      1.72 o 
   7   2   9        0.81       -0.36      1.45 o 
   1   3   9      135.15      138.09      4.94 o 
   2   3   9       84.45       91.51      3.36 o 
   3   3   9       17.75       17.10      1.88 o 
   4   3   9        8.04        3.09      1.36 o 
   5   3   9        5.28        4.71      1.45 o 
   6   3   9       16.30       18.15      2.05 o 
   7   3   9        6.41        6.81      2.01 o 
   1   4   9       48.33       50.36      2.95 o 
   2   4   9       24.11       22.69      2.22 o 
   3   4   9        0.88        0.65      1.25 o 
   4   4   9       44.14       45.27      2.67 o 
   5   4   9        6.73        6.46      1.50 o 
   6   4   9        8.32        7.14      1.64 o 
   7   4   9       27.28       30.43      2.72 o 
   1   5   9       34.78       38.45      4.42 o 
   2   5   9       19.70       22.61      2.53 o 
   3   5   9       21.01       17.38      2.48 o 
   4   5   9       45.86       46.66      3.03 o 
   5   5   9       36.11       39.66      2.63 o 
   6   5   9        3.79        3.83      1.69 o 
   1   6   9       23.03       24.96      2.32 o 
   2   6   9       15.04       16.32      2.03 o 
   3   6   9       23.40       30.42      2.58 o 
   4   6   9        6.74        4.43      1.63 o 
   5   6   9       27.90       25.13      2.52 o 
   6   6   9       50.83       66.38      4.07 o 
   1   7   9       27.04       30.41      2.59 o 
   2   7   9        9.07       10.56      1.93 o 
   3   7   9       27.04       22.65      2.36 o 
   4   7   9        1.02       -0.07      1.36 o 
   5   7   9        4.20        3.20      1.59 o 
   1   8   9       25.59       29.79      2.58 o 
   2   8   9        3.65        2.57      1.34 o 
   3   8   9       12.87       10.14      1.76 o 
   4   8   9        0.48        0.22      1.28 o 
   1   9   9        0.52       -0.28      1.33 o 
   0   0  10        0.90        2.13      2.42 o 
   1   0  10        0.73        1.74      2.02 o 
   2   0  10        1.51        1.03      2.14 o 
   3   0  10        6.05        5.94      2.38 o 
   4   0  10       22.87       24.86      3.67 o 
   0   1  10       19.02       24.12      3.63 o 
   1   1  10        1.22       -0.10      1.30 o 
   2   1  10        3.20        1.79      1.39 o 
   3   1  10        1.63        1.49      1.48 o 
   4   1  10        0.89        1.48      1.53 o 
   0   2  10       20.39       15.02      3.12 o 
   1   2  10       18.69       20.77      2.50 o 
   2   2  10        3.15        2.09      1.50 o 
   3   2  10        2.23        0.11      1.38 o 
   4   2  10        5.44        5.13      1.74 o 
   0   3  10       15.48       15.06      3.01 o 
   1   3  10        9.67        3.14      1.63 o 
   2   3  10        0.83        0.90      1.47 o 
   3   3  10        5.02        4.59      1.65 o 
   4   3  10        1.46       -0.55      1.61 o 
   0   4  10       75.58       70.22      6.11 o 
   1   4  10       37.93       36.65      2.94 o 
   2   4  10       14.77       15.67      2.29 o 
   3   4  10        8.17        7.82      2.06 o 
   0   5  10       74.36       81.11      6.60 o 
   1   5  10        8.25       10.16      2.20 o 
   2   5  10       12.06       10.69      2.08 o 
                                                 
